# Supplementary material for: Differences in human skin volatiles between populations with high and low attraction to mosquitoes
Source: Parasit Vectors. 2025 May 21;18:183. doi: 10.1186/s13071-025-06738-7 (PMC12093884; doi:10.1186/s13071-025-06738-7)
Supplement: Supplementary file 1 — Additional file 1: Table S1. The 698 volatile compounds were identified from the skin surfaces of the participants. [file 13071_2025_6738_MOESM1_ESM.xlsx]

## Sheet: S1_table
Component Name	CAS No.	Retention Time	Reference m/z	Avg Score	Avg TIC	Formula (mol. ion)	Avg Calculated RI	Library RI	Delta RI	Library Name	1	2	3	4	5	6	7	8	9	10	11	12	13	14	15	16	17	18	19	20	21	22	23	24	25	26	27	28	29	30	B	Air
N,N-Diformyl-n-butaneamine	N/A	1.049	43.9893	33.4	20347458	C6H11NO2	N/A	N/A	N/A	wiley9	255030695	240239460	233541565	216916122	215001778	198344809	195201331	213287731	218568612	223861926	222503566	237972762	253878561	256737972	243871217	213386732	1273066	216913296	221523207	215422836	207928337	185556409	206190849	64286007	187249438	225352198	88538824	255850429	230974370	3557251	286068705	332003546
Benzaldehyde, 2-hydroxy-	90-02-8	31.715	121.028	86.5	7083813	C7H6O2	1672	1672	0	mainlib	6874158	47552949	44938107	8680003	6181138	32291044	24367765	7924485	8311088	7552170	6205852	42006204	7291320	5407255	7192513	13163404	19569311	7398549	18721201	8665859	8010557	9567243	18746731	12092346	15136304	18933799	7059089	8808192	9053231	10083201	14340267	2309534
Benzene, 1,2,3-trimethyl-	526-73-8	20.94	105.07	89.8	3021732	C9H12	1340	1340	0	wiley9	4906185	4180690	4385845	2116053	5651644	4452950	4239566	2242489	6038073	2328024	3315964	9964276	2463222	6617241	4921118	2614678	4790267	2671518	5304759	5098877	4876727	5983395	7992138	6604306	4749136	7376953	4627722	5121923	4771943	5700404	7000475	5636063
Naphthalene, 2-ethyl-	939-27-5	39.622	141.07	1.2	1504229	C12H12	1960	1960	0	mainlib	1113682	4580312	1925017	788694	1071306	1747227	1877561	1592905	1332868	842152	1843750	1540152	948236	1099408	1047704	1257382	1320547	960193	853880	877174	1218293	1056080	1007891	937671	1405607	2181264	2630815	1315344	855716	1357300	660711	796030
Formamide, N,N-dibutyl-	761-65-9	34.188	114.091	1.7	81566795	C9H19NO	1758	1757	1	mainlib	179738508	104603861	86868858	74458653	110285025	80311172	106716334	82315861	79620219	84952739	81783124	74131795	104774916	90760303	84441008	139635120	113200508	106460031	100139898	140368432	126438621	89295416	95025249	112428049	265502491	162749928	185957457	152747652	88625405	108032415	55431923	1221155
1-methyl-2-ethylcyclopentane isomer 2	N/A	6.684	55.0542	25.2	1186568	C8H16	N/A	N/A	N/A	wiley9	769435	94544	3140967	764850	478322	2182666	1832334	839532	747673	484492	795815	4793308	669518	366661	538787	1099152	1174111	714983	753817	679942	938563	1700662	2332780	1287326	1266987	1177003	665113	1016190	1052838	774452	924314	70901
Benzene, (1-pentylheptyl)-	2719-62-2	38.587	91.0543	31.3	4043606	C18H30	1919	1918	1	mainlib	2888182	22392301	1327026	4545036	1	3475533	3519144	22656914	13946911	2757809	15416102	3633341	4466680	10652206	5634099	9391418	10481296	1	5933449	26873550	10191857	9022144	19485788	17775576	12160418	8606236	26490286	20286084	23339411	31453786	1	1
Benzonitrile, 2-methyl-	529-19-1	38.386	117.057	17.7	6063214	C8H7N	1911	1912	1	mainlib	2318017	60987040	24413468	7121296	2633511	10914016	13316963	4365389	3198394	4280214	1933662	13102959	3531622	1756320	2493481	14513892	8545792	3502317	7740636	3125285	2135752	6154398	13550427	8886548	4202009	7356155	1807369	2907737	2955506	3985267	4126396	1494121
2-Cyclopenten-1-one, 2-methyl-	1120-73-6	21.915	96.057	10.2	1573213	C6H8O	1368	1367	1	mainlib	1215937	5787377	8711461	1053184	965317	7323411	3788273	1432597	2002708	961619	1629201	13337577	1194625	1451606	1071039	1861858	1988176	1107342	1646982	1143693	1375312	1859980	4111554	2101245	2464801	2695483	1152172	150199	2002194	1472568	2919251	450283
2,4-Heptadienal, 2,4-dimethyl-	42452-48-2	29.038	109.065	18.1	1097791	C9H14O	1583	1584	1	ias centrelab flavor	953983	7268735	3849894	1245758	803812	7402337	2086887	1486194	965196	659904	1495992	10550590	1277866	1166289	1054352	1586764	1957455	775689	1019697	1831016	2299801	2215802	3922769	2208862	1979846	2551108	2940798	1907870	1287489	1203104	600878	416392
2-(2,3-epoxypropyl)-tetrahydrofurane	N/A	7.035	71.0492	37	576155	C7H12O	N/A	N/A	N/A	wiley9	1027658	1239735	1654927	792804	652768	2018957	1464450	861849	1452923	587685	1086548	1896640	856930	620198	569766	1178306	1562311	877727	1179421	781011	822028	1421244	2907860	1957649	1159746	1314545	674829	1066041	2030902	1032130	1528197	27936
Formamide, N,N-dimethyl-	68-12-2	20.482	73.0522	63	7093148	C3H7NO	1328	1326	2	mainlib	7292205	43621989	34444556	6215707	9623724	27135807	28023366	4884443	9432744	5635083	6677732	52337846	4668602	9410549	6474275	12584304	10507157	5289822	9403045	9168489	8499219	11178778	21034270	13596677	13035347	19453186	8920558	11306961	11888201	11437776	12806006	2839100
1-Propanone, 1-(2-furanyl)-	3194-15-8	28.446	95.0128	10	530027	C7H8O2	1565	1563	2	mainlib	1013547	4241998	4550927	809792	886136	3078292	2948345	876017	1050368	776399	769022	4399306	854307	710127	1053662	1170963	1458969	787829	1286637	799235	1104297	1027675	1945896	42866	2080563	1774766	17831	1012599	914218	923599	2001079	790830
5-Oxotetrahydrofuran-2-carboxylic acid, ethyl ester	1126-51-8	46.508	85.0284	2	5637303	C7H10O4	2244	2241	3	mainlib	7605178	22644015	55135831	6683109	11563112	43782291	13385370	11525665	19433363	5765039	11346039	2881793	12008622	13096825	13468388	6378153	13846775	21714357	15592559	7952590	6755337	20200223	14086277	18137960	7851126	8829370	6295922	5978513	11255879	8119887	6214903	527805
4-Cyclopentene-1,3-dione	930-60-9	28.8	96.0205	22.6	1811570	C5H4O2	1576	1573	3	mainlib	2379284	5867686	8148907	2226378	2082227	7613849	7006297	2461209	2333889	2180715	2354463	14453404	2461103	2171036	2434668	3098510	2855302	2165102	2239366	2217695	2941205	2140443	3394032	168888	4963895	4559409	2360188	2682670	246779	2541478	3957156	2120151
2-Acetyl-5-methylfuran	1193-79-9	29.657	109.028	18.4	2055089	C7H8O2	1603	1606	3	mainlib	1727172	18466597	10205465	1714178	1616624	11410789	7554716	1609856	1920747	1322072	1902894	17011139	1495100	1733099	1450542	2528014	3949402	1544490	3187669	1648333	1648077	3286690	8486097	4139729	3139273	3041784	1612378	1830589	1845984	1607647	3224078	745397
Succinic acid, di(2-chloro-4-methylphenyl) ester	N/A	7.103	225.043	0.8	8215496	C18H16Cl2O4	N/A	N/A	N/A	mainlib	49512926	62264520	1	20317452	21346587	1	1	23338297	38756567	11092745	22343055	1	22640017	57990054	44531812	1	52904647	22712849	29216040	18753430	38638705	37108927	39006009	14724175	45899228	12079796	10739840	1	14300128	30512340	1	1
TRANS-METHYL DIHYDROJASMONATE	24851-98-7	46.917	153.127	43.3	10389894	C13H22O3	2261	2264	3	wiley9	699401	3544556	3688769	825372	5729521	5938074	1328891	4015204	1011739	652295	1904663	788543	1655502	1524394	53956973	5708824	859319	3105419	634150	526072	5476908	4688850	717220	1299626	1571495	953829	4368650	1552190	577725	535597	46131	67707
Pyrazine, methyl-	109-08-0	18.334	100.052	10.1	335278	C5H6N2	1263	1266	3	ias centrelab flavor	9654	272083	587474	46408	7413	383630	22076	58187	5175	33271	73297	55342	49171	61318	39241	10600	90407	62482	4320	37552	8077	88502	233400	117253	121465	123943	39275	58591	116311	62061	187760	1
Benzene, 1-ethyl-4-methyl-	622-96-8	17.042	105.07	53.3	3876273	C9H12	1222	1226	4	wiley9	7559728	6048936	6131491	3505838	8731135	5708770	6534660	3347615	9160656	3598096	4865490	12793536	3645726	10094759	7563704	3924566	7105129	3972609	8084604	7880503	7410653	8844489	12212256	9873389	6885959	10108404	7113398	7752885	7474051	9219501	10932405	1
Benzene, 1-ethyl-2-methyl-	611-14-3	18.304	105.07	69.6	1955034	C9H12	1262	1258	4	mainlib	3185590	2746043	2850305	1512449	3797291	2703166	2890245	1474402	3866201	1574083	2131200	5837357	1641328	4187527	3192632	1718513	3195395	1783486	3440733	3410326	3232977	4004711	5943922	4510146	3033372	4546685	3025672	3328975	3121843	3752653	4761919	1950783
Butanedioic acid, dimethyl ester	106-65-0	28.804	115.039	26.3	877052	C6H10O4	1576	1572	4	mainlib	2295100	1912514	1756588	1893991	2703991	1666829	2128052	1369215	1400796	1270541	1273947	1376598	1244482	1607686	1477510	2932747	1814482	1695383	1588820	3222267	2691153	1655217	1594477	2077361	3271556	2579482	2874528	2543277	1516553	1991628	1271638	416083
o-Cymene	527-84-4	18.583	119.086	42.4	833094	C10H14	1271	1275	4	mainlib	1268505	1586236	1467982	770949	1510940	1468088	1274296	705099	1248420	763325	869277	2785608	818772	1680477	1317053	1022048	1358998	855682	1269365	1418485	1469196	1402314	1767078	1560658	2022064	1912976	1415348	1379492	1139028	1437662	1698171	1
Acetophenone, 4'-hydroxy-	99-93-4	35.201	121.028	15.6	2908214	C8H8O2	1793	1788	5	mainlib	3679239	26880414	24557205	4987769	3310466	17065405	12423710	3581476	4611355	4383834	2905598	11539830	3348681	3011132	3807468	6344240	9100887	3642022	8562932	3642275	3876535	4295886	7908568	5099092	6886789	5785737	3274911	3907967	4546739	4110062	6243672	1134416
Succinimide	123-56-8	50.749	99.0314	29.4	3369727	C4H5NO2	2433	2438	5	mainlib	3447314	6965103	10628149	4670881	3581890	32314359	4040740	4767109	4656355	4234204	3186271	22636281	4703638	3209645	3599555	3798405	7407910	3841753	7242839	4281857	3262320	6433623	5592741	6289968	3494706	4401766	5125979	2943253	3322691	4699215	2833740	1626326
Phenol, 2-chloro-	95-57-8	36.219	128.002	18	1855151	C6H5ClO	1830	1825	5	mainlib	3085673	11912396	13950601	2928271	2064908	8792908	12595502	2857005	2292240	2043620	1699488	16142878	2042891	1611491	2228440	3053470	4167888	2981046	2831977	2387994	2496183	2728015	5311138	3220458	3793529	3227899	2794149	3464318	2883020	3286994	4353977	305262
Pyridine, 2,4,6-trimethyl-	108-75-8	21.821	121.089	18.2	393598	C8H11N	1366	1371	5	mainlib	2020675	5062105	949965	539384	655465	3387	1934391	784969	7041	520560	1777907	3152561	6141881	549088	147694	57395	10471	538143	12189	880926	1251220	42288	1410605	396977	93113	6629221	1536395	43564	30889	56080	182139	118714
Benzoic acid, heptyl ester	7155-12-6	45.056	123.044	7.8	21879935	C14H20O2	2181	2176	5	mainlib	258179	19780488	4769589	64571977	45006613	2290810	4907262	18855011	5620969	8232202	26738959	69059148	2639436	33605751	7517564	810618	81862392	7567103	14993231	2079046	89465780	132201271	912643652	29064500	119944545	8393462	14247942	3201990	5090489	5284229	544491	1
Trisulfide, dimethyl	3658-80-8	22.391	125.963	48.1	830565	C2H6S3	1382	1377	5	ias centrelab flavor	129908	4786381	4347212	1013673	99507	734936	3847	220628	54840	575467	430851	6409014	302010	293717	255103	4466847	778202	6723	9663	550471	786948	6575	8158	15864	10727	2602038	2190	1701	339936	572612	9607	237089
2,3-Dimethylbut-3-en-2-ol	N/A	7.214	85.0648	73.1	3835633	C6H12O	N/A	N/A	N/A	wiley9	3804822	9119209	19537779	2841447	2314721	16209218	7748255	3361685	6725123	2111214	4595553	25928393	3883908	3031667	2201579	4845496	5986272	3662726	3736034	2993286	3226715	5283249	14586474	7597787	5435740	7502128	2569295	4502744	10304563	4503178	7703949	23013
5-methyl furfural	620-02-0	28.397	110.036	7	8636400	C6H6O2	1564	1570	6	ias centrelab flavor	4758347	23860737	21557605	4944884	4616940	13402174	22093498	4820865	4806332	4533726	3855706	23763223	4574503	3444484	5176258	7528153	7326568	4458997	6465048	4939505	5989245	5792686	11737958	7290218	10647702	12220486	4956369	5808730	4565890	5379915	9116018	4914880
Pentanedioic acid, dimethyl ester	1119-40-0	31.974	100.052	11.1	1850836	C7H12O4	1681	1687	6	wiley9	2905490	2862237	2336219	2472135	3510153	2505471	3116254	1973742	1814071	1544881	1844561	1613652	1359590	1972564	1580065	3842010	2154370	2442278	1936414	3690531	2857631	1478807	1547519	1894156	3389479	2192513	2823005	2920721	1701541	2129670	1110760	999267
.sigma.-Cadinene	483-76-1	34.027	119.086	12.2	2612964	C15H24	1752	1758	6	ias centrelab flavor	2473410	1191433	1485522	916194	1306129	1017066	1424179	1259970	974748	1367584	1195590	957993	1480468	1059856	1125111	1892354	1603624	1347284	1338109	1609371	1258897	796752	1124265	1141631	4110750	1919689	2568147	1710940	993982	1467548	669634	1
Formic acid	64-18-6	26.206	44.9971	7.9	11885119	CH2O2	1496	1503	7	mainlib	18411207	6804277	1696681	7344965	12325270	5166071	6546975	42713690	33119072	4939298	17228048	7278195	35638418	76755481	74957366	2637930	27309464	13379205	16570613	11969774	25403900	25738842	18109887	9137114	24931951	14583862	29540569	78673042	1958755	16976170	1	1014279
Furyl hydroxymethyl ketone	17678-19-2	40.386	95.0128	39.8	3767739	C6H6O3	1988	1995	7	mainlib	15993001	20040112	17254544	15060925	13766228	14886539	15218884	13673321	12510752	13479678	12768475	13989971	12013941	11103727	10681055	10500738	9821500	9541203	9798651	10076517	10121042	9461120	9496483	10017213	10454067	9181299	9108618	9109124	8232178	8349578	16539693	22134031
Mesitylene	108-67-8	17.715	105.07	19.5	4848554	C9H12	1244	1251	7	mainlib	5504961	6369914	4795020	2678691	6469852	4561684	5116566	2580311	6673142	2759543	3540077	10819937	2890768	7334151	5488916	3373492	6054255	3042575	6453504	6069253	5602911	6862966	9817496	7577058	5166966	8618395	5165339	5730857	5340898	6692226	7940181	6887993
Tonalid	21145-77-7	49.54	243.174	11.6	3321355	C18H26O	2380	2373	7	mainlib	1620669	8013301	1394924	816209	1508842	1667616	751646	1175786	1731011	823324	836938	603356	1294301	1338146	839023	9964521	1025960	1447833	1762350	678676	4236558	4163029	3189829	586175	2502434	2385242	8614396	1306807	507607	1234595	25912	34824
Pyridine, 3-(1-methyl-2-pyrrolidinyl)-, (S)-	54-11-5	36.923	84.0808	6.3	775795	C10H14N2	1856	1863	7	wiley9	794888	1868980	1489436	1049730	1136168	2554635	1758785	1552828	1121467	900068	846937	2509200	1155142	3391192	2229410	1486979	1308461	1175803	1019868	1089587	2265211	1451046	2921749	72521	3656131	1354571	1672898	1612875	1134313	3597747	677571	481714
dl-Limonene	138-86-3	16.138	67.0542	24.3	1400854	C10H16	1193	1200	7	ias centrelab flavor	695448	707066	563917	441991	807302	502499	686677	559639	744126	528593	577583	1102049	546545	810349	772208	628245	769847	599140	645562	785191	769453	701385	795927	720792	952391	1267826	1258827	928807	549296	911701	932160	112237
1,2-Cyclopentanedione	3008-40-0	33.974	70.0414	3.3	11744350	C5H6O2	1750	1742	8	mainlib	36983566	34536371	1322197	36745297	34221851	494351	31523119	32358927	28339552	29756114	30652040	28114940	28387324	26514204	25642627	24649616	23366213	22894883	24029656	24380581	24654557	22572671	22760011	23623805	24122596	22238342	21187829	23245946	21459148	21613235	39883475	52617087
Isopropyl myristate	110-27-0	41.131	61.0283	34	228343012	C17H34O2	2019	2027	8	mainlib	17777506	44579967	34306263	3524244	1855020	11125191	2706448	641432605	39134491	13800115	146166099	8875057	21244663	16625723	37280493	39651499	81392941	10496110	6273268	6651033	38455681	23892903	14250627	3134451	20341613	15140240	37475464	7242539	1614687	4229880	92145	48437
Octanal	124-13-0	19.202	41.0384	71	15403431	C8H16O	1290	1298	8	ias centrelab flavor	9233127	17279155	20435103	6357756	6314925	18970721	15384123	10632659	7806507	4028682	13599993	32731033	7627055	5635015	7876899	6544785	11003006	6949899	10742381	16687588	15796848	31651406	23654398	17929147	15320451	11539051	7041093	14785916	10672990	10274703	5958488	646793
2-Butenoic acid, (E)-	107-93-7	33.991	68.0257	5.8	2873491	C4H6O2	1750	1742	8	mainlib	5217379	15858984	5886255	5648733	4052361	12195470	9301200	5327536	5780855	3528637	4536019	18680623	4030325	5558024	4579998	6398780	10720349	4139608	6477753	5246344	5299141	6352499	7234763	4690500	6163917	6303248	6132773	7600852	5354470	7169589	3914475	1910987
2-Decanone	693-54-9	25.945	43.0178	50.8	12500103	C10H20O	1486	1494	8	ias centrelab flavor	3080873	22677883	54334937	3168543	2928227	47123489	11934516	5602976	7113779	2443180	4782085	29166416	6601994	5192642	2923543	4792741	9245443	5794117	7759269	3502149	2974908	9929200	21277064	11351926	7604718	9901563	3104833	4300067	7022640	4272525	7945369	1
2-Butenoic acid, 3-methyl-	541-47-9	34.666	82.0413	1.3	1929010	C5H8O2	1774	1782	8	mainlib	1757129	9306436	10000741	1496678	1203058	10204701	4370355	1472013	3453321	771986	1699395	15994533	1392435	3027310	1020125	2137093	3319901	1361234	1989757	948699	1418584	2532048	3451765	2141929	1907054	1916724	1332054	1842222	3785898	1689786	2152059	47772
Indane	496-11-7	22.075	117.07	44.9	833080	C9H10	1373	1365	8	mainlib	1356404	1520925	1543291	689702	1627362	1505007	1348122	732433	1647926	755885	988340	2947295	784980	1799686	1370755	868518	1461533	827513	1537260	1461076	1410789	1629427	2259832	1857305	1416497	2068496	1325653	1447534	1366438	1560500	2000065	327332
5-Nonanone	502-56-7	20.428	85.0648	7.1	891634	C9H18O	1326	1334	8	wiley9	363851	483725	624224	243941	316212	588611	627210	602650	393267	168138	697907	766706	552648	232727	279577	183891	356571	283625	383650	536252	388453	1222446	826319	673101	744281	258913	158382	639279	218141	238380	144218	55418
2-n-Heptylfuran	3777-71-7	24.011	81.0335	42.8	537473	C11H18O	1429	1421	8	mainlib	304910	2267116	4724763	532374	575090	4791159	649031	455878	657852	464062	649397	3311697	714146	373402	290963	361741	1028947	543858	1241385	318237	152801	664464	722148	963147	300351	470012	192235	175550	203377	218738	332062	29394
Benzoic acid	65-85-0	50.029	105.033	39.8	76145411	C7H6O2	2403	2412	9	mainlib	130414290	746491393	238635326	145592235	109966473	240508151	278069165	150123172	134823077	110345398	62343556	183009639	99051264	85369563	121167804	140810453	519607393	121432786	316230824	167844859	155412673	169677202	159019188	201692887	128434043	155913300	223175074	195958870	123106348	194066373	91288075	18588292
Naphthalene	91-20-3	33.596	128.062	83.8	14504826	C10H8	1736	1745	9	wiley9	34091379	37736635	35465619	18537228	35082261	37435747	34299716	27513613	39887162	24968069	34085693	55958056	26056124	41725102	34200428	23215212	38969086	24559454	35004869	32869099	33664778	37336523	40731132	40005006	42916448	51236119	38679460	43953751	31874459	39852368	43282935	72744612
2,2,3,3-tetramethyl-1-oxaspiro[3,5]non-5-ene	N/A	7.542	43.0178	33.2	2273345	C12H20O	N/A	N/A	N/A	wiley9	8718185	155131	6715629	8125824	7306607	9340150	7269555	9110882	10258883	9089492	12462073	8386198	8669165	253817	231361	10298894	10334385	8592850	9497268	8909574	236094	12928981	12598405	13011694	9192059	8887468	741871	297272	12784125	10354070	6798318	674829
Benzonitrile	100-47-0	29.497	103.042	31.3	2239086	C7H5N	1598	1589	9	mainlib	3145049	18710402	14845534	4045757	2832273	8922996	8210440	3031461	2688382	3286962	2020966	16144148	2971616	1806081	2463560	7613441	7631275	3026822	7251601	3619267	2981611	5104428	12669439	7618750	5607221	8393699	2471084	3150513	3085670	3665158	7748223	814905
2-Cyclohexen-1-one	930-68-7	24.17	68.0257	48.8	2037822	C6H8O	1434	1425	9	mainlib	2323693	9127149	14516837	1436589	1403176	10319033	7755044	1754582	2759043	1623198	1947584	16551733	1795269	1789693	1963274	2386858	3034662	1741598	2604160	1371675	1903346	2317341	4966942	2742642	4617428	3458455	1458998	1885667	2877728	1704511	5184959	251449
2-Octanone	111-13-7	19.013	59.0491	57.4	7930910	C8H16O	1284	1293	9	ias centrelab flavor	521201	2479455	4762087	366831	422381	4368749	1539856	626699	790323	305700	611085	7838356	732865	561862	444366	706277	1005590	599239	852378	524295	590049	1228353	2604998	1359573	1205125	1590488	406961	711125	942353	666898	1161188	1
2-Decenal, (E)-	3913-81-3	30.603	83.0491	13.9	2426911	C10H18O	1635	1644	9	ias centrelab flavor	366237	4537656	6272102	1	422004	6680598	1702764	825671	940969	1	918757	2732495	1	795062	1	716226	1577516	1	1574441	706194	513145	2137439	3460624	2418877	830187	1007178	528210	1	1	1	942981	143710
Butanoic acid, butyl ester	109-21-7	16.684	71.0491	17.4	452499	C8H16O2	1211	1220	9	mainlib	290545	2343670	2574302	190817	250562	2432853	644820	323832	522890	174988	392686	3244454	376449	401380	214316	290347	1029206	354001	849415	425665	250186	636623	1408920	762561	447393	1104331	246856	307477	558015	515198	606262	1
(3S,4S)-3,4-Bis(methoxymethoxy)pyrrolidine	N/A	7.94	45.0335	72.4	24245405	C8H17NO4	N/A	N/A	N/A	wiley9	36670615	37603059	32055558	40639386	71005293	40340455	59815238	66810936	72311615	75004733	58162364	61453630	51132399	70226319	60578176	38703406	65015801	80404752	78642861	131641997	111183485	133447612	129007600	138025767	119362818	106214570	102560207	78716862	108959003	88680723	35186950	14776594
n-Hexyl salicylate	6259-76-3	45.463	120.021	57.1	29132599	C13H18O3	2198	2208	10	mainlib	8854500	276494499	16172878	20632193	83425334	17281199	7199102	49703926	29418019	9441045	20129991	16029367	29610976	14269988	9016301	330746027	20710587	11405020	7753388	14144708	139815719	28250602	57448580	9042094	11837732	17660469	295171256	20530441	9884117	33176535	2997	574822
3-(N,N-Dimethylaminocarbonyl)-2-hydroxy-1'-mercapto-1,1'-binaphthyl	N/A	8.177	355.07	3.9	983812	C23H19NO2S	N/A	N/A	N/A	wiley9	10490668	13488649	8512166	10046386	8687650	12792312	2954845	5302314	7009210	1	4222998	11263417	2736298	4457666	6285165	9617212	7082247	1	2752718	1	1	4875815	12325403	1	14882261	7010555	1	8051874	1	1	3102674	1
Pyridine, 2-methyl-	109-06-8	16.615	93.0573	53.6	1146154	C6H7N	1209	1219	10	mainlib	1463988	14172819	5839485	1083666	1447444	8347191	4794767	1748093	2616765	1001639	2488092	12952800	2513457	2544694	2251523	2386339	3671721	1375062	2145351	1679414	1948455	1756321	3617499	1822669	4610332	2902970	2140916	2838622	2166590	2551883	1580131	208091
2-Cyclopenten-1-one, 3-methyl-	2758-18-1	26.842	96.057	42	2164468	C6H8O	1514	1504	10	mainlib	1420500	11947184	10422126	1503645	1320466	8882449	7005882	181764	1945565	1231480	1665082	12386091	1632165	1576878	1282896	2548723	2658740	1495750	2171588	1410894	1458851	2013665	3962457	2279151	2567312	3003520	1214992	1572485	1877849	1676333	2839525	823911
Benzofuran	271-89-6	26.356	118.041	13.3	1205824	C8H6O	1499	1489	10	mainlib	1404078	6219161	22984	46817	64241	5997617	16812	10673	33226	1327919	1115162	9590734	1455198	963400	1282535	2221075	2655205	1420001	2452460	1446951	1558679	1737563	3243129	2425560	2791322	3173656	1128800	37480	52480	16676	2897962	419185
Benzene, 1-methyl-3-propyl-	1074-43-7	19.759	105.07	58.2	716176	C10H14	1307	1297	10	wiley9	1395034	1124270	1111085	564251	1573992	1195602	1211490	598300	1650738	623969	875223	2905969	686506	1890037	1453678	714218	1310903	724298	1465294	1450075	1346395	1633296	2146519	1831866	1340031	2104552	1298248	1437010	1263215	1545294	1933519	1114823
2-Propenal, 3-phenyl-	104-55-2	41.37	131.049	12.1	1070489	C9H8O	2028	2018	10	ias centrelab flavor	891776	8711652	6177611	1619081	992684	3942625	3125662	990162	963225	1361067	696011	1732746	1013586	674428	1203944	3304274	1951347	1055613	2008441	1139074	921598	1563275	1792170	1977518	1529597	1784040	707303	772328	962738	1135486	1099390	668244
Nonane, 1-chloro-	2473-01-0	21.402	91.0309	3.2	1495567	C9H19Cl	1354	1364	10	mainlib	817317	2055844	2133814	669335	883807	1724646	1729098	1822535	1004211	653777	1643169	2372958	977450	366161	634338	649806	726376	791939	866671	1948022	1150474	1864938	2509519	1248657	1683848	1513855	770061	1010638	577551	1044678	533411	205172
Heptanal	111-71-7	15.609	71.0491	35.2	4608494	C7H14O	1174	1184	10	ias centrelab flavor	295073	1019845	2002318	278974	6474	1407892	813476	339943	368805	266695	417110	3359246	336172	323834	269800	593361	515321	432805	441842	388228	371092	706546	1093226	670013	574454	839947	270032	462106	547890	418084	521229	14214
2-Pentanone	107-87-9	9.237	71.0491	90.4	3852595	C5H10O	N/A	981	N/A	wiley9	1621995	5194694	7180114	1454404	995887	7221390	3810633	1396590	2084295	1071320	2009584	12104305	1514593	1224553	1128770	2311042	2961202	1458217	1986972	1334811	1608003	2114138	5380683	2939151	2573522	3049744	1181422	1960653	3157687	1962035	3107863	20613
Nonanal	124-19-6	22.728	81.0699	64.3	34625605	C9H18O	1391	1402	11	ias centrelab flavor	21217217	2223017	40462336	19898669	15562053	36596215	34766662	27482617	16465194	13156744	28361826	55005169	24893529	12249118	16578306	18084000	26634730	22663300	23475893	33728930	30354439	68981181	54937740	39851916	35413344	37418810	17414246	32197338	26802797	23347592	13605923	3179528
6-Methyl-5-hepten-2-one	110-93-0	20.734	93.0699	97.7	41945647	C8H14O	1335	1346	11	ias centrelab flavor	18125320	32601087	8970119	20502049	22432932	17592320	22694686	49278595	41668974	16781333	38476832	34265833	33069032	24131175	26372213	32946832	29553832	22998875	12819893	37939614	60237935	141856362	49805132	53825657	74739280	30203942	56809221	21435261	22697525	19943677	4078167	705210
o-Xylene	95-47-6	15.649	91.0543	89.1	2699734	C8H10	1175	1186	11	mainlib	4899371	5174116	6155373	2746761	5817130	5239372	5371599	3191713	6054784	3344370	3781152	11807288	3093803	6280567	5021760	3471311	5409964	3307780	5594397	5575345	4952254	6141549	9177637	7041193	5587243	9474556	5800708	6182247	5354846	6547974	8115864	1004044
2-Nonanone	821-55-6	22.539	43.0178	89.5	10844027	C9H18O	1386	1397	11	ias centrelab flavor	3718201	18955767	43062400	3114707	3541479	41616854	10988003	4963860	6763774	2641456	4879041	46222689	5619090	4827588	3163490	4975913	8176866	5142243	7157994	3355425	3377995	8691141	20972268	11004940	8498113	11124097	3069999	4121653	6986439	4218050	9651027	1
Butyrolactone	96-48-0	30.174	85.0284	11.3	6079202	C4H6O2	1621	1632	11	ias centrelab flavor	883088	11989168	6118074	723933	695743	3677638	4141529	883065	1134586	528942	986105	7168113	844076	883344	686987	1267853	1921825	769652	1512183	980918	760132	1165069	2047699	1100901	1322098	1841219	644358	790146	1141840	950495	1814082	558306
(E)-2-Undecenal	53448-07-0	33.72	79.0542	31.4	5052159	C11H20O	1741	1752	11	ias centrelab flavor	531579	5561496	4122944	1	476533	6864446	1606500	888342	543971	458484	1028769	1230783	814231	784125	615925	848715	2032098	394922	1995495	922343	844737	3043748	3347206	2511663	749450	788983	752146	599319	1	466136	539762	258123
2-Butenal, 2-ethenyl-	20521-42-0	19.999	67.0542	1.5	1163389	C6H8O	1314	1303	11	mainlib	311882	1990852	3670831	256931	309981	3499931	1594724	452783	643402	232827	562402	6005290	400587	500539	349816	601259	649718	364159	517508	446819	518282	634296	1424359	693210	874594	777704	307480	503732	730250	451488	711416	1
Benzaldehyde, 4-ethyl-	4748-78-1	33.449	133.065	27.9	742087	C9H10O	1732	1721	11	ias centrelab flavor	101768	5209130	6380995	73019	1	1236087	2750956	122729	62044	343568	1	1675129	1	71622	1	150462	105672	100794	468294	131975	93966	82483	1	1	794304	178218	125870	109770	98301	114279	102616	275903
Acetic acid	64-19-7	24.28	43.0178	84.2	51861740	C2H4O2	1437	1449	12	mainlib	236201837	251689884	47993417	187326718	186611641	249038678	170635907	207498114	209959466	100584555	165571233	172695296	225422048	259762339	184786258	141682488	282887613	206665582	210924447	144357382	231444702	218822352	230274496	194526353	201974467	227563664	255985574	288128662	146522172	203114046	65213193	60001953
2-Heptanone, 6-methyl-	928-68-7	17.378	43.0178	77.3	18108642	C8H16O	1233	1245	12	ias centrelab flavor	5631114	24682675	66602693	4575016	4399604	57108572	16477214	7751926	12882947	3625056	8479772	108344372	9751174	8307549	4566488	9152247	10568766	8344934	7930946	5740795	6590204	13128396	27864929	14662436	13808076	22165817	4854873	7013919	14366338	8496075	14544240	131754
2H-Pyran-2-one, tetrahydro-	542-28-9	35.29	41.0384	17.2	6054063	C5H8O2	1796	1784	12	mainlib	4283617	55243848	56200874	5209077	4304787	30405345	16273076	9181386	24987075	3178764	6181175	24262157	6966333	6225845	10324012	8219186	10089852	10831127	9051101	6467625	5573958	29508276	11647651	12902104	10915198	9747559	32602067	54068634	1	8401401	5237625	1768169
DODECANAL	112-54-9	32.517	67.0542	18.8	6101392	C12H24O	1699	1711	12	ias centrelab flavor	3409948	5319954	16456724	5167586	3224126	4843954	2778334	4298587	3952069	4066768	4647495	2820577	4655247	3308633	3139330	5500447	4449911	4854111	6989976	7023254	6191794	14978888	6674863	13012945	6622240	5622625	5067240	4641903	8323298	3828244	4478975	870031
Naphthalene, 2,3-dimethyl-	581-40-8	40.598	156.093	14.1	1255871	C12H12	1996	2008	12	mainlib	1180730	4449439	2343477	831035	1092666	1979103	1848359	1782186	1281791	929526	1439570	1531990	1056454	1134781	1112646	1381660	1422190	986407	1109090	979269	1307810	1355145	1258341	1123390	1572167	2353119	2723739	1585606	983819	1228567	745653	916075
Benzoic acid, 2-hydroxy-, butyl ester	2052-14-4	40.373	120.021	7.4	2703332	C11H14O3	1988	1976	12	mainlib	242324	21081517	831516	232267	236031	600384	799047	533031	287947	234484	180069	257501	611961	221552	322760	1	10471985	489753	13370060	3645128	298030	760327	748333	676600	351691	2630767	433578	440671	206469	3040605	203886	339163
Benzofuran, 2-methyl-	4265-25-2	29.222	131.049	10.8	891121	C9H8O	1589	1576	13	mainlib	1249072	5616892	6571075	1159405	1153258	5705690	2339761	76812	1628026	1123267	1242917	5853712	1505117	1067373	1284070	1607601	2847782	1233693	2760284	1296707	1229445	1883007	3589514	4232711	2201102	2456938	1148128	1147844	1453819	1377945	2261371	609973
Pyridine, 2-pentyl-	2294-76-0	28.437	93.0574	14.6	526856	C10H15N	1565	1578	13	ias centrelab flavor	567511	4411708	3850815	531955	642528	5247850	1598126	729120	1311190	511329	1198593	1357072	1162974	1057561	810946	172255	1723594	785644	1331436	844258	709387	1286711	1596091	1161643	1120967	1046377	627629	839621	1052951	1044610	382883	18283
Acetonitrile, (dimethylamino)-	926-64-7	17.293	83.0603	61.7	4508597	C4H8N2	1230	1243	13	mainlib	474697	14795471	20776750	1387292	227898	57974412	18851335	124619	602353	668607	3734029	114030804	265847	1144556	530510	6098385	1680751	2086	433628	257539	981832	585961	4185502	1007614	7060096	2275863	419440	2233632	1520315	836131	3016956	12152
2-Octenal	2363-89-5	23.936	69.0335	52.8	1815519	C8H14O	1427	1440	13	ias centrelab flavor	176503	683509	2094541	158012	168107	1225962	570005	261773	357098	132327	202518	1649540	365568	189412	143907	260675	307138	283879	241996	185745	178950	450566	878044	461115	397923	540313	156506	229128	348045	224102	360535	1
4-Octanone	589-63-9	16.997	57.0699	4.9	367813	C8H16O	1221	1234	13	mainlib	158641	524814	940978	1	157581	896318	538092	1	302703	1	252692	1528815	288818	132848	1	1	1	1	220204	201166	1	481697	738268	417251	283271	1	1	283677	1	1	1	1
5-(3-METHOXY-4-{2-[(4-METHYLPHENYL)SULFANYL]ETHOXY}BENZYLIDENE)-2-THIOXODIHYDRO-4,6(1H,5H)-PYRIMIDINEDIONE	N/A	9.373	151.024	16.1	854412	C21H20N2O4S2	N/A	N/A	N/A	wiley9	882649	4165989	6111477	1	1427189	7628681	3495814	1439365	1097335	1312745	1292803	9022747	1433808	1091678	1574875	1	1234728	1611028	830600	1204949	907924	899943	1466642	1035354	2362112	1018506	1438282	1957443	1	1373283	1	1
Styrene	100-42-5	18.103	104.062	10.4	3112118	C8H8	1256	1270	14	ias centrelab flavor	2125812	5457026	4803688	2162410	2330653	3568673	4572797	1831948	2432906	1905003	1948011	8269734	1788293	2323543	2217267	3511712	3089531	1962018	2782718	2570183	2454211	2800567	4554522	3330550	2930258	4118953	2197280	2453681	2489840	3153776	3911225	494132
5-Hydroxyhept-6-ene-1,5-diol	N/A	9.506	85.0648	70.4	1477967	C7H14O3	N/A	N/A	N/A	wiley9	1243533	4925341	11758344	928998	874112	8235915	3368428	1241323	2276313	730935	1560482	17222430	1395281	1263653	827926	1754557	2228559	1398445	1467182	1047522	1104355	2135299	6145412	2898472	2087331	2838483	918563	1466183	3216880	1611704	2939358	1200
N,N-Dimethylacetamide	127-19-5	23.043	87.0678	36.9	1076927	C4H9NO	1400	1414	14	mainlib	568860	10533103	3652242	951006	687280	3166640	3063659	536495	606339	619639	464673	4001096	431819	466479	447737	2317528	1243085	538803	1584816	693336	622809	1095667	2148759	2020122	1008048	1547434	494731	648637	843275	770623	1021148	13352
Decanal	112-31-2	26.147	67.0542	67.2	82756340	C10H20O	1493	1508	15	ias centrelab flavor	59467969	57025014	70123200	44936148	37535123	64389991	71540068	69093094	43875365	27435111	95115252	58212470	52787848	28814941	36997949	38619015	61241515	39929513	67234577	116808391	94009685	236109176	119787533	112005373	96918840	51887199	43259943	81844539	51993372	53972567	16444548	6811329
Furan, 2-pentyl-	3777-69-3	17.145	81.0335	98.5	22719921	C9H14O	1226	1241	15	ias centrelab flavor	11682632	28574599	10471917	60169097	41393237	14114167	32203602	45810599	52386156	33715429	40086230	51470860	59748135	41992588	47369357	66828692	31449342	55757548	25226145	44682092	56211240	38938852	43850156	30962189	95570149	24156629	15309359	74281949	7013155	16943670	2791819	755711
2-Propyldecan-1-ol	N/A	9.91	71.0855	14	1327913	C13H28O	N/A	N/A	N/A	wiley9	273315	760442	1536584	283392	330246	790491	563027	1	373436	247909	393481	1454479	399521	217636	275247	397684	429379	349479	373482	420198	369917	719111	805859	486667	545227	432033	247987	510834	319360	333582	461105	43215
Z-4,5-dimethylhex-2-en-4-ol	N/A	10.152	85.0647	4.9	435031	C8H16O	N/A	N/A	N/A	wiley9	218969	811900	1281496	134778	153937	735299	449056	187189	330013	116758	209203	1733812	205802	171915	127514	232951	443324	219119	317197	151218	165546	390259	1063926	531362	279634	362124	144414	213360	446900	220408	470400	1
Methyl cis-3-(1,1-dichloro-2-propenyl)-2,2-dimethylcyclopropane-1-carboxylate	N/A	10.274	82.945	74.4	1501843	C10H14Cl2O2	N/A	N/A	N/A	wiley9	2289706	2009332	2041015	2926760	3224349	1630559	2307495	2302849	1829205	3528991	1938110	4404318	1595316	1686898	1892526	2182797	2242710	2889410	2116725	4103688	2687356	3006713	2849040	3308929	2599600	3041181	3472936	4511568	4085468	4471516	5471207	752369
Butylated Hydroxytoluene	128-37-0	37.922	205.158	10.7	30107174	C15H24O	1893	1909	16	mainlib	24123520	71511113	15081464	14582315	14257748	13943844	13498736	19658589	14416392	12494973	25313257	14344991	21628361	20750726	17337801	19175642	27930496	12608754	14018453	21633101	18788611	14973899	24870020	16385386	39722916	47432689	263915946	21746484	23392325	23912816	5188953	788092
trans-2,5,5-Trimethyl-3-oxocyclohexanecarbonitrile	N/A	10.792	83.0365	8.9	515936	C11H17NO	N/A	N/A	N/A	wiley9	528126	2291702	1956825	545184	391286	1642725	2980473	10341	6003	11081	672047	3937258	403128	344648	514272	25867	1011893	7446	614232	643832	731716	6882	1662860	23788	1335374	1875939	618823	1162112	762774	976600	1122357	1387
Benzaldehyde, 3,4-dimethyl-	5973-71-7	35.569	133.065	18.7	980712	C9H10O	1806	1790	16	mainlib	768262	2304117	3923052	714696	873616	2317642	2758295	1085518	786934	839294	930073	2311233	1391848	1632563	2292624	2072489	2791629	1081564	1110069	876570	3076721	2989605	3427449	1820360	2091794	2319486	1922555	1141208	1798090	1542112	2256596	1634219
Succinic acid, di(2-chloro-4-methylphenyl) ester	N/A	10.867	225.043	17.5	1624364	C18H16Cl2O4	701	N/A	N/A	mainlib	1	1	1	1	1	9350182	13329952	13140917	1	14733019	7528659	1	5857884	1	9446276	1	1	5414800	5432627	8175577	11157543	22523472	14663258	22666293	1	15795597	4313294	12354766	1	9973303	1	1
Toluene	108-88-3	10.975	91.0543	79	7650883	C7H8	746	1049	303	ias centrelab flavor	10117744	37590220	28753120	14646235	10428091	20534567	18452232	11018870	12129329	11932420	10001455	38307824	10916672	9581320	9416898	22764474	19603804	11667811	16942722	14156420	12045796	16814843	32205106	23799059	15599575	22410237	11778546	12513174	15468161	15240067	21765406	1837319
2-Methoxy-4-vinylphenol	7786-61-0	44.816	135.044	5.5	1265827	C9H10O2	2171	2188	17	ias centrelab flavor	765175	369130	968078	84331	180213	215962	1900774	712498	601940	60292	63264	152935	752421	523236	463624	610964	586421	2090847	955428	481760	1224539	531160	5520779	670416	781589	621230	660800	36293	541047	43353	99979	1109141
5-Methyltetrahydrofuran-2-methanol	N/A	11.392	85.0648	15.4	816136	C6H12O2	865	N/A	N/A	wiley9	627074	1661454	3804306	332688	450548	2276828	1128204	525359	960957	314057	619206	4249390	493185	505066	342992	496906	881065	538588	738290	444786	401702	1039735	2618079	1158764	666073	833835	422545	558101	1107226	516961	1065755	64231
Undecanoic acid, methyl ester	1731-86-8	32.112	87.044	32	1014209	C12H24O2	1686	1704	18	wiley9	1	2765279	8892549	1	1531901	10692373	3740154	1	1	1	1308610	5722774	1	1	1	1	1	1	1	1236499	727138	1	1	1	1	1447247	1	1	1	1	1292929	209303
Pentanoic acid	109-52-4	32.949	60.0206	9.9	5419280	C5H10O2	1714	1733	19	mainlib	6268376	33218429	25859355	1	5740054	25839060	17575594	8047456	10230625	1	7721226	41676649	5740432	8269671	4777897	7183911	14366277	6426927	9760336	5314927	6879695	9051138	13261597	7962701	9872570	8137008	6359333	10540771	13541523	9158324	5948003	1106701
Butanoic acid	107-92-6	29.761	73.0284	17.1	6428586	C4H8O2	1606	1625	19	ias centrelab flavor	5083043	33006335	9292647	2330082	4569832	10839718	10820404	5538218	6149324	2801520	5212798	19697505	4152142	6121348	4416235	4612697	15230784	4748225	9471600	7318841	5889943	7147417	9140785	7044122	7114696	10475222	6499887	6594963	1	8950050	101322	1140326
cis-6-Nonenol	35854-86-5	32.303	82.0777	1.1	5222528	C9H18O	1692	1711	19	ias centrelab flavor	1722808	9978852	14780331	1844454	1428656	14777343	4060809	2863209	2798277	1421838	2045695	1949740	3014392	2139710	1725012	1718868	4234400	2281823	2846441	1586434	2230114	4208750	5685870	4055864	2581317	2760623	2303030	2864846	2625558	2665408	1317121	46134
3-Penten-2-one	625-33-2	13.633	69.0335	12.9	1148833	C5H8O	1105	1124	19	ias centrelab flavor	1372395	5332435	4977630	1434321	954718	4948022	4043525	1267065	1414270	1238005	1406171	9891166	1267417	1147256	1227950	2504791	2453011	1178788	1702308	1533405	1777624	2121732	4253603	2268466	2695298	3602469	1488759	1915668	1686715	2073117	2782833	17436
Hydrocoumarin	119-84-6	47.056	120.057	57.9	2247134	C9H8O2	2267	2286	19	mainlib	1360654	13014586	7624229	2072670	1402120	4770180	3260601	1916136	2168004	2155256	1178427	904236	1597475	1267595	1922600	2088754	4681534	1677825	5400670	2119901	1797176	1678454	1469401	1777745	2041214	1680965	1085003	1081690	1632159	1688034	1268041	306450
2-Heptanone	110-43-0	15.483	43.0178	83.9	5993369	C7H14O	1170	1190	20	ias centrelab flavor	2889249	14543066	25639310	2443470	3041974	22266638	9220098	5041053	4896932	2081600	3931096	54475408	4863574	4415566	5082380	4884895	6602446	4034339	4838514	3023786	4125994	5962992	15786651	7329221	8162795	9352988	2672492	4741722	5461574	4521153	7381474	1
n-Decyl prop-2-ynoate	N/A	11.404	43.0177	2.9	544051	C13H22O2	868	N/A	N/A	wiley9	1322913	2692230	2771853	2631141	2131018	2689852	2668346	1306039	521777	1490545	2608753	4263819	1599488	1	2607874	1659291	1890897	2388782	1549175	1697028	1567603	1205580	1982992	1136259	1570162	1555627	2143867	2481197	1379760	2784113	1862179	1
Butyl benzoate	136-60-7	36.79	105.033	30	1562924	C11H14O2	1851	1871	20	mainlib	620549	16527252	2840421	800301	756859	1789256	2293702	1866883	728239	725898	955054	1653043	1175253	648898	777236	1181753	7881107	1174795	8319517	4116151	896044	1699755	2316802	1256359	1205994	3718649	945245	1082020	594028	3567897	573942	781747
Benzoic acid, 2-hydroxy-, pentyl ester	2050-08-0	42.962	120.02	17.2	1084787	C12H16O3	2093	2072	21	mainlib	596840	8739656	852759	1125265	14350665	1388478	762356	1381058	927231	706785	1363641	742925	1191809	974235	1673141	10570108	1226722	1767092	971285	638692	5863119	3256078	2129096	725611	740600	721996	7402754	3508656	534421	1106099	1818	6111
1,2-Dihydroxy-2-methyl-3-butene	N/A	11.473	71.0491	64.4	2623024	C5H10O2	885	N/A	N/A	wiley9	2008728	9023814	14343256	1384826	1550474	9932267	4903212	2016428	3025168	1164965	2090602	21546853	2056685	1773316	1377548	2463546	4315940	2182377	3169571	1719178	1748207	4240319	11217846	5445433	2928239	3951336	1501525	2313102	4134952	2346964	4589009	46493
Phenol, 2-methoxy-	90-05-1	36.475	124.052	24.2	2649324	C7H8O2	1839	1861	22	ias centrelab flavor	2766447	14356057	5667892	2310094	1994169	3278963	2744874	2099793	1721967	1810306	1430051	3116046	1815074	1388829	1974718	2098589	3872294	1971655	3309885	2066540	2745099	2173781	2130845	2218045	2884762	2311152	2371363	1944383	1959007	2066118	3051481	3981233
Benzaldehyde	100-52-7	26.966	105.033	43.2	51157362	C7H6O	1518	1541	23	ias centrelab flavor	38407217	365409848	309144750	70465663	31936898	158850200	104938187	43554642	44554986	55263561	29073215	360555560	47152809	25163955	31353294	160417363	115247461	44342432	97933649	54491460	40353457	97069733	263846693	143243254	83949230	215217097	31467484	38917054	52293347	70179360	89720819	8690896
2-Propenoic acid	79-10-7	30.035	55.0178	4	7391481	C3H4O2	1616	1639	23	wiley9	15903348	6091325	2604206	10680405	13093461	26474072	14311228	19276663	15126776	8294213	12875542	23528397	14268350	19446329	18887687	10557113	24297857	14726336	11279429	12202461	16808915	15506296	19677816	12097459	14963095	15745898	26306174	32634813	12505519	21345027	4855997	1563587
Ethanone, 1-(2-furanyl)-	1192-62-7	26.237	95.0127	6.9	5123880	C6H6O2	1495	1518	23	ias centrelab flavor	14826790	33757587	36134738	13684741	13369073	30999349	28241750	13248977	13820854	12198023	12901717	50529106	12491668	11678639	11834776	14020137	14452371	11393288	13243538	11707125	13234815	13300176	22044275	16664944	19721055	19819655	11526809	12053939	12192389	11640773	22044907	13051614
Melia-ionoside A	N/A	12.54	177.04	8.3	968148	C19H36O8	1019	N/A	N/A	wiley9	686753	2126563	1626379	1616033	743763	2348602	2193090	663640	455245	957682	536876	3708936	623710	350579	654958	1084873	966444	937167	749565	1	708800	474341	1220457	969203	1288898	922317	1418554	1402282	943017	518170	838038	64400
Dimethyl sulfone	67-71-0	37.554	78.9848	22.1	1246823	C2H6O2S	1880	1903	23	ias centrelab flavor	2358454	8183829	3541587	1516434	2849515	2840270	6562879	1831928	2371969	1500114	1494008	3505214	1359705	1999167	4551294	2426517	6757195	1811630	2178090	3218215	2343165	1587270	2376364	1798434	3555673	2932808	9125035	3077980	3231634	4667698	1134944	1218418
2-Butenal, 3-methyl-	107-86-8	16.103	84.057	16.2	3836743	C5H8O	1192	1215	23	mainlib	1589726	7584758	7054896	1796582	1141135	9124974	3694910	3049705	2010123	972752	2921907	19292650	1770522	2256741	2122368	2627218	3443469	1192977	1588829	2861998	3228572	3286319	6877690	3152683	3071340	4719406	6116528	3214792	2831829	2442021	2214578	388628
Indole, 3-methyl-	83-34-1	51.553	94.0287	3.3	534310	C9H9N	2468	2492	24	mainlib	1426757	1347199	203177	262590	2441499	42322	157392	1050802	318365	842852	283089	990223	1134222	944629	164482	176322	311876	191125	208366	250188	182549	205559	83379	180473	22733	743808	672344	198553	215833	254911	1567511	1
Ethylbenzene	100-41-4	13.623	77.0386	18.6	3245190	C8H10	1105	1129	24	mainlib	298030	677352	350687	211257	337276	373960	310394	301754	377260	179032	254859	601484	263979	343690	338031	267574	393241	176932	289382	388415	496180	735568	591272	440925	435025	512767	487131	430420	305425	372913	307803	1
Indole	120-72-9	50.458	117.057	3.5	14679189	C8H7N	2420	2445	25	mainlib	8939911	8670278	10984823	8837232	7951472	8532542	7428380	7506255	151912	236498	6944989	205318	138119	135802	257381	5267611	5812907	48022	149940	114472	167053	167785	63542	94774	83694	99189	86425	83092	36137	54283	9911454	12873621
(cis)-1-Butyl-2-hexylcyclopropane	N/A	12.615	69.0699	10.9	641659	C13H26	1029	N/A	N/A	wiley9	399852	218783	3923647	324586	490833	2489035	855100	1	857499	326226	596358	3011925	522720	470764	380676	496909	595172	515217	472660	492404	550078	859316	1541157	819710	677660	930590	771369	511618	716026	587953	723275	1
Benzene, chloro-	108-90-7	16.597	112.007	80.4	3561143	C6H5Cl	1208	1233	25	wiley9	3941348	8729749	17005446	4149511	2963744	13886036	16218412	5165272	3529785	3268242	3209806	30016329	3915021	2077180	3806858	6611927	3797903	4284301	2887878	3956825	4638476	4895424	12004656	6195973	7531317	8449377	5091326	7752824	4446342	6337380	8480210	12556
5-Acetoxymethyl-2-furaldehyde	10551-58-3	44.751	126.031	0.7	2150053	C8H8O4	2169	2194	25	mainlib	3222208	8923081	22361792	3622428	3194175	6071951	10410273	2433262	2453039	3943956	1436038	2329713	1451450	1460399	2718299	3794104	3913764	2708304	6406696	4851278	4754281	3993406	3096392	4529989	2988825	4207110	3446809	1980804	3229110	4102791	4696751	1415095
5,9-Undecadien-2-one, 6,10-dimethyl-, (Z)-	3879-26-3	36.404	43.0178	77.8	130469955	C13H22O	1837	1863	26	ias centrelab flavor	42691157	79835707	12548663	31347848	35224266	39363332	32329133	84908579	56935149	23870885	65286577	35937295	55257729	48331308	81543169	49991201	66931858	44679037	22835774	57466074	81607444	140966690	60359637	62970871	98950951	56662187	116951141	54865211	26618995	32033892	1482519	1297378
Hexadecanoic acid, methyl ester	112-39-0	45.409	74.0362	29	22932839	C17H34O2	2196	2222	26	ias centrelab flavor	6687712	9486647	9458391	5176877	3155044	15659358	5330326	6415310	5096511	4338110	5280002	4354010	6288285	4892704	21572470	5058194	7240273	5080049	3842611	4725249	6689271	10339590	10300877	7357831	6634868	10926096	22488323	20110078	5156106	4766607	1340360	1116607
Cyclohexene, 3-methyl-6-(1-methylethyl)-	5256-65-5	13.968	81.0699	8.2	1265099	C10H18	1117	1091	26	mainlib	1265004	5695617	16203698	1054748	849095	11343007	3762528	1470325	2635683	799062	142402	25153058	1700555	1589434	877352	1880229	2228713	1635321	1697439	1092936	306560	2390060	5650239	3093347	2208557	225534	1664501	318666	3329869	1642914	3275912	1
Benzeneacetaldehyde	122-78-1	30.584	91.0541	10.1	1163388	C8H8O	1634	1661	27	ias centrelab flavor	2472662	5349132	13081731	3714451	1986654	5474066	3823124	4644117	2926721	2972141	3610565	5288710	5469974	3903627	3237886	6059301	6591186	3748383	4963624	3880962	4645160	7838416	4863578	6956399	3748819	6561506	4992748	3013354	5221359	3493796	3036756	914676
Benzenemethanol	100-51-6	36.844	79.0542	81.5	3763476	C7H8O	1853	1880	27	ias centrelab flavor	2250607	47331971	18222002	4135465	2713269	7304411	10192635	3442869	2187813	4459616	2498521	13201440	2724814	2301929	2586036	7997849	9704663	3672909	3437138	4460959	3351113	3124786	4480578	3525142	3998633	6601207	3576162	1995328	1871490	4767750	2365352	2042129
Melia-ionoside A	N/A	12.632	177.04	3.2	4502100	C19H36O8	1031	N/A	N/A	wiley9	3154042	992178	325028	1386356	1531992	1180496	936413	9876357	3944004	608439	1844729	4829752	5340512	7065907	4358243	865861	7813061	2408232	2971042	4286766	4723775	5411999	2936219	1086650	1	1853752	2427693	1	896904	2799996	1	1
trans-Methyl 2-hydroxy-3-(m-cyano)phenyl-3'-(N-tosylamino)propanoate	N/A	12.755	285.009	3.4	560213	C18H18N2O5S	1040	N/A	N/A	wiley9	2737449	1	13180861	1550575	1970616	24368543	1640544	1027796	2087681	1488320	948730	1815782	284368	1	1	1963715	1592659	2119376	1794089	1128467	1	2148014	2038501	990055	577745	1290793	1189392	1	1046979	1322672	1428615	1
Formamide	75-12-7	34.094	45.0211	51.3	6310608	CH3NO	1754	1782	28	mainlib	5771124	33376478	19222113	6168316	5742873	37916100	18154527	6423412	8764378	4759436	8841097	112923260	8306472	7762402	18579124	14554215	12887425	4382546	4823997	7264803	8130663	6235761	10322312	5186116	12935296	8274893	8480287	17268318	3667261	9407226	3597903	724396
Benzofuran, 2,3-dihydro-	496-16-2	49.125	91.0542	1.1	12786179	C8H8O	2361	2389	28	mainlib	5346502	3840876	24303636	1226556	1419573	803922	4479789	980569	11011374	3582501	1066683	7929468	671757	3451062	1867146	916669	1015086	12437591	4067472	977548	11625153	11663587	984995	15422502	13431274	962135	8650974	37829006	246624	9429743	518340	10349212
2-Cyclopenten-1-one, 2-hydroxy-3-methyl-	80-71-7	35.555	112.052	40.5	1176852	C6H8O2	1805	1833	28	ias centrelab flavor	4319052	8900612	7959723	4991160	4209798	8046847	5272523	3946550	4153975	3797874	3833862	7145721	3442924	3264156	3163144	3600427	3028746	2994031	3523057	2833041	2975085	156612	3167992	3019628	3204750	157278	2757938	152420	2926460	2730087	5193395	5743950
Benzoic acid, 2-hydroxy-, methyl ester	119-36-8	34.485	120.021	4.1	1865606	C8H8O3	1768	1796	28	ias centrelab flavor	1017612	5588031	5557675	830008	1116724	2990302	2424862	1055677	1362063	917612	942174	2343656	995134	945963	1250786	1051613	2385600	1025034	2353875	1222807	1331362	1181531	1541818	1258373	2125465	1893244	1309317	1562694	1346076	1433452	1574780	2188647
Dimethyl phthalate	131-11-3	47.204	163.039	61.7	18515266	C10H10O4	2274	2303	29	mainlib	24358573	198539545	33905103	22838155	33830308	33525948	45453081	40882243	31591176	22354151	27322937	21104610	22409322	23357691	33890159	37662035	26072469	21227995	23636410	27919392	47533566	64366365	31239904	24775339	37575063	73735329	147820556	49151731	34069409	33951069	9942129	34415179
3-t-Butyl-5-methyl-4-hexen-2-ol	N/A	12.964	57.0335	12.7	470087	C11H22O	1057	N/A	N/A	wiley9	790123	2438623	2769659	965607	678279	1250893	3470713	1249960	660796	756400	960645	1763525	666761	560722	804063	756005	1056654	790710	913266	995410	976376	1178122	1659062	1301232	1044853	1354767	1757465	1611593	813915	1299005	1076945	1
2-Pyrrolidinone	616-45-5	40.988	84.0444	20.9	3658085	C4H7NO	2013	2043	30	ias centrelab flavor	3760719	13769244	16603943	5296737	3966482	32588712	4619389	5614054	4264743	4162270	3869571	21173663	6027772	3867321	3946761	6090803	9270556	4118574	6446666	5310461	3932844	6533551	6021215	6848846	5007256	6806034	2992263	5397268	2991591	5664825	3365990	3402683
2,5-Furandicarboxaldehyde	823-82-5	39.669	123.008	48	841259	C6H4O3	1961	1991	30	mainlib	1321155	1707248	23248446	2067058	914956	1645910	1865815	12170	702021	1613738	10241	884120	18937	470649	8850	25154	23874	17341	2184366	1065752	20954	1179655	13078	2665766	28246	1138639	873021	13550	2271883	769526	6556808	2651938
2-Furanmethanol	98-00-0	30.685	97.0285	32.7	7681279	C5H6O2	1637	1668	31	ias centrelab flavor	13244116	21247240	14694751	12345505	12022474	13278938	13691227	13223788	11624241	11645190	12611376	18405532	11231500	11434289	9804757	10005157	9191506	9555537	9069911	10108581	10087103	9311354	9519513	9970607	10729555	9526150	9553782	9239334	8099772	8580423	15162871	20318234
Naphthalene, 2-chloro-	91-58-7	41.182	162.023	2.8	3966770	C10H7Cl	2021	1990	31	mainlib	5797769	10524201	24112576	6547389	5391579	31991690	21634564	6635281	4985596	6538574	4785949	6742280	6734666	4773311	5489747	6943367	5133543	6455537	4983428	7001585	5456084	8029411	12023813	9083557	8712277	9151503	7320456	8539424	4255607	7539235	8046801	78283
Octanal, 2-(phenylmethylene)-	101-86-0	48.673	115.054	84.3	59364346	C15H20O	2341	2309	32	wiley9	12209394	73859662	27703361	12676492	104211775	41891880	9014376	13848679	14145214	7154997	12615321	26100015	18741446	12731721	102219821	95340305	36828293	61145495	10732716	6725972	37458657	37747214	21612930	11708880	18794306	22143819	270014294	30517558	8120522	10177930	767135	275653
2-Propenoic acid, butyl ester	141-32-2	15.229	55.0179	38.5	742298	C7H12O2	1161	1193	32	mainlib	326965	8710378	1058604	236752	258718	867278	888193	690522	285523	261750	224946	1907402	866511	210430	264160	423315	3517785	768371	2723500	1376918	386542	635695	1306332	664474	587852	3740522	303038	402464	372503	1715569	648194	1
Propane, 2-nitro-	79-46-9	13.567	43.0542	10.4	733154	C3H7NO2	1102	1119	17	mainlib	613904	3327877	3585812	967254	451659	2696928	1432447	1	758412	666027	568821	5388244	584970	470695	422781	1879829	1410179	661097	1662454	635074	640970	1073783	3000955	2225459	909243	1813397	529546	600333	955468	913465	1313899	68496
Acetamide	60-35-5	33.43	44.0131	89.4	21169806	C2H5NO	1731	1764	33	mainlib	15979972	150953824	74147718	22701467	14322844	181706248	49649609	17348720	19127266	18881887	19009095	345159961	18727543	16408995	24934306	33084862	37174247	14224060	24923328	19209851	22294223	19366014	24312283	17160081	44309351	28858146	14744637	20900910	14513560	22393797	17494870	2588592
5-Hydroxymethylfurfural	67-47-0	51.466	126.031	7.5	5891144	C6H6O3	2463	2496	33	ias centrelab flavor	1956977	284690	5534375	11747	66715	1428434	16054	33455	808345	91024	25699	8526	26591	692604	32266	1488651	993385	25982	2203393	23297	46584	1416711	1130607	3417831	38155	26652	38659	347475	97165	126650	3431440	3938403
1H-Pyrrole-2-carboxaldehyde	1003-29-8	40.715	94.0287	20.2	1998162	C5H5NO	2001	2034	33	ias centrelab flavor	1278355	15348641	7108913	1683880	1114875	4106611	6810713	1451838	1249893	1229175	1177131	6203642	1307247	1131225	1891535	3404190	2219775	1176622	1392389	1368365	1970727	1739255	2742916	1670641	3882878	2208236	2134784	2683537	1210612	2424017	1309087	721458
(1'Z,4'Z,7'Z,1-'Z)-(1S,2S,4R,5S,6R)-2-Methoxy-6-(methoxymethyl)oxy-4-trideca-1',4',7',10'-tetraenyl-3-oxabicyclo[3.3.0]octane	N/A	13.578	45.0335	5.6	1735751	C23H36O4	1102	N/A	N/A	wiley9	29781	907984	741311	1200725	1449970	852545	1235333	15970	1051533	863942	994282	5859519	598331	1038044	711763	1615795	3203238	974358	1265055	7031852	15186125	3824367	2857910	2603423	3211326	2631676	2831615	2351850	2028005	4509450	24251852	1
2-Furanmethanol, tetrahydro-	97-99-4	27.351	71.0491	16.6	3772845	C5H10O2	1530	1496	34	mainlib	3233949	9782286	48589031	2284628	2900665	38217374	6758609	4978584	10085472	2144836	5737408	5720661	5934289	6849483	2424542	2791248	4575066	5451226	4235956	3357808	2461451	9335819	12431127	9826053	3683062	6250975	2796527	3261389	8020843	4159019	4938330	1
1,2,3-Propanetricarboxylic acid, 2-hydroxy-, triethyl ester	77-93-0	50.609	157.049	8	951423	C12H20O7	2427	2461	34	wiley9	804408	1207986	11248478	1270252	814948	907982	992123	1433009	918979	587141	465867	535899	772407	759275	5911455	1224385	872642	852348	1039400	911674	1824238	1916607	1127266	1101562	1177041	893586	899367	867455	803299	1251166	595416	344332
3-Cyclohexene-1-carboxaldehyde	100-50-5	24.873	79.0542	1.7	1178617	C7H10O	1455	1490	35	mainlib	582522	2200901	4079543	457141	602200	4271672	1709889	916846	997704	417425	907484	4864882	719948	728652	573437	686647	1028631	590666	881063	679369	892132	1447585	1752132	881332	1405554	1098363	574244	859968	927391	685842	819888	1
Citronellyl acetate	150-84-5	30.29	95.0855	4.5	449610	C12H22O2	1625	1660	35	ias centrelab flavor	533781	1	1	1	705773	1	1136037	803587	482543	1	651901	1128952	1	495846	691526	826526	872461	714107	1	698425	786833	617914	1	452128	1248115	1257481	1055215	1	1	1	323090	1
Benzothiazole	95-16-9	39.265	135.014	62.3	3981264	C7H5NS	1945	1981	36	ias centrelab flavor	6624629	19915674	23838086	5229479	7438955	11073142	19599344	7375985	6872428	5966231	7445031	15549478	6167736	6379758	7157286	7842126	8934305	6996242	7364091	6813046	7764841	7563772	7878849	7566870	13674551	10352527	8805769	10823820	6129467	7980598	6062438	19479027
1H-Inden-1-one, 2,3-dihydro-	83-33-0	40.801	132.057	65.4	1855535	C9H8O	2005	1969	36	mainlib	1879275	8156701	7820284	1927677	1752298	5950594	5616000	2200941	1997811	1738309	1942249	2956917	1719461	1606992	1980617	2182864	2396951	1793517	2319372	1702665	1844000	1927463	2080182	1804877	2546901	1993404	1533188	1685724	1731284	2090846	1931001	1487069
(Z)-3-Methylnon-2-en-4-yn-1-ol	N/A	13.622	109.065	4	553547	C10H16O	1104	N/A	N/A	wiley9	442545	1339699	205310	417273	462420	549765	474198	680773	478445	254448	596123	383204	549961	401883	568895	462909	670156	309493	283042	733186	1166533	1906366	940081	732839	881063	643733	1111629	765207	423405	520135	74476	77937
(Z)-5-OCTEN-1-OL	64275-73-6	31.118	67.0542	0.5	5162414	C9H18O	1652	1615	37	ias centrelab flavor	1304137	2065425	19586321	1	1525072	5879049	2371965	1991853	3841660	1686930	2733596	1625583	2945984	2720731	951341	2469939	1656164	3091520	2988514	2113773	2483902	7554203	3679122	7771851	2990422	3757940	1338818	2577163	5581455	2379347	2823649	47328
4-Acetamidomethyl-3-benzyloxy-5-( 3'-butenyl)-2-methylpyridine	N/A	13.651	106.078	5.6	2745813	C20H24N2O2	1104	N/A	N/A	wiley9	1055762	1597171	1377514	670771	1235793	1079064	1155518	639714	1261612	714883	720869	2560337	633374	1310087	1051340	931421	1229935	672029	1253996	1171230	1007876	1253450	1793480	1464125	1154867	1840486	1130633	1177113	1109779	1354051	1669696	73517
Benzaldehyde, 3-methyl-	620-23-5	29.177	91.0543	28.8	1044622	C8H8O	1588	1626	38	mainlib	565737	2815852	6299081	313927	431082	4673112	1433056	572257	987123	334540	652813	5586641	736727	564011	526895	677515	1109584	593301	994259	436910	457495	1027802	2649529	3716415	1163163	1377238	420638	394511	809970	555029	1438816	1
(1R,2R)-2-exo-(2'-methyl-1',2'-Epoxypropyl)-1,3,3-trimethylbicyclo[2.2.1]heptan-2-ol	N/A	13.659	99.0805	6.8	1520082	C14H24O2	1106	N/A	N/A	wiley9	253875	578927	3224564	142073	247870	1845831	463848	253169	793177	129267	371830	2141289	254873	410457	150924	254903	280624	275731	255611	206922	161299	545597	1119939	586841	238992	432220	164717	243845	722217	260604	549586	2361
Propanoic acid	79-09-4	27.039	73.0284	97.8	7340604	C3H6O2	1520	1561	41	ias centrelab flavor	18475485	32192108	16264918	15351548	16816756	31085656	23382927	18917430	19152101	13338317	17990705	33344886	19554209	21982339	17889495	15131444	23689467	17069077	16798690	15679848	18443911	17735692	19720583	16785443	16315343	18407948	20149687	18751943	13635685	17098619	7674479	2758017
Butanoic acid, 3-methyl-	503-74-2	30.996	60.0206	62	18231863	C5H10O2	1648	1689	41	ias centrelab flavor	15204720	78066184	83478570	1	10700071	96204799	36825039	15534776	38193112	7870267	20041581	150770435	15282766	36764592	10374627	23237943	33018660	14515433	21344459	9687135	14973371	24994467	31717367	23037752	17530314	23517504	13285986	22452427	33886674	17576349	20319646	1205368
Benzeneacetic acid	103-82-2	53.001	91.0543	25.3	5099942	C8H8O2	2524	2565	41	mainlib	11820598	69005880	23762636	24832791	18506969	25486635	13538830	13850683	10284048	14945051	12350478	9985488	11557498	6720950	6054821	21450114	64935758	11454113	46166463	16771197	11283105	23952649	23559073	33016295	8337672	28441675	11973382	9269487	14454746	21838055	7218870	2361492
5,6-Dihydro-2H-pyran-2-yl vinyl ether	N/A	13.759	83.0492	33.8	427102	C7H10O2	1109	N/A	N/A	wiley9	1	1954687	3106734	349254	302709	2659680	1660969	438883	1	1	557750	6002479	1	478358	383913	725260	802771	1	563167	448948	1	710400	1693975	1	959781	1185282	415522	700199	777873	665462	1051071	1
1-Butanol	71-36-3	14.026	41.0384	64.4	50607402	C4H10O	1117	1150	33	ias centrelab flavor	22028547	1067745024	151360716	19412763	16713372	70598858	150490490	54116157	19074411	16845875	22240572	156507736	59636862	19740897	18779006	29694078	262548581	55784676	174351145	84722456	27176097	46014020	97652980	53476514	42784320	196205247	23933007	37102423	27344040	109622214	43028272	1
Benzene, (1-methylethyl)-	98-82-8	16.97	105.07	2.9	1891731	C9H12	1220	1178	42	mainlib	2639826	2237082	2302767	1176533	3285352	2410020	2458307	1222608	3254946	1339777	1747006	4720306	1365463	3495944	2610397	1435589	2836982	1493341	2878343	2845118	2829191	3170556	3927797	3313524	2651813	3834080	2442347	2792715	2635416	2972070	4023161	1
2-Furancarboxylic acid, propyl ester	615-10-1	31.181	95.0128	56.5	1489034	C8H10O3	1654	1698	44	mainlib	301220	29592029	2237699	283396	363449	1176538	1826796	1138540	337806	347553	173666	259881	1643847	261624	286746	324397	12373953	1219827	12001827	5120317	245440	1988170	3171385	1897309	402423	7439645	356225	522010	235106	4795522	545412	102062
p-Xylene	106-42-3	14.15	91.0543	92.6	4311072	C8H10	1123	1138	15	mainlib	7208614	9478754	8385589	4249434	8618000	7916114	8073739	4861576	8843887	4836214	5368696	19032168	4367444	9130308	7380456	5233529	8136155	4811589	8350209	8087799	7177380	9348432	14301343	10575403	8046054	14010834	8415405	8528397	7807858	9495713	11289844	5398024
Phenol	108-95-2	40.149	94.0412	65.6	37516096	C6H6O	1979	2024	45	ias centrelab flavor	47410060	624074442	302681425	73387912	31316176	83899097	175075710	43686056	44186467	51089646	25739002	120754242	33395618	27020880	45088065	103367980	88299520	50383829	68943512	43449339	55695480	46497122	54899173	42883669	77500059	47346996	56141317	62755511	61250666	49914947	55928623	38969355
2-(2,3-epoxypropyl)-tetrahydrofurane	N/A	14.893	71.0491	69.7	2776901	C7H12O	1149	N/A	N/A	wiley9	2748323	14540343	23794728	1944585	2253559	18912929	7542512	2894686	4771027	1619230	3156601	30820672	3102393	2776035	1919874	3588413	5956446	3167654	4972844	2430324	2480357	6387195	16090904	8172066	4748138	5985377	2083196	3080009	5524004	3482753	6180987	46825
Heptanoic acid	111-14-8	38.735	73.0284	17.2	11279756	C7H14O2	1924	1970	46	ias centrelab flavor	9730290	46247092	48729315	8362575	9770313	35617846	35345860	15900673	17952660	6274935	12794866	37684315	9454706	10851108	9850028	17373951	18106081	12605260	10334322	143078	11301630	15282632	16615396	12376831	15715138	12499218	9813377	13502828	14178968	12219818	6022132	3085484
Hexanoic acid	142-62-1	35.913	73.0284	30.9	12338780	C6H12O2	1818	1864	46	ias centrelab flavor	5793693	53775626	57579147	1	6142207	25366523	26949933	10265990	40790444	4129996	8090899	41894573	6607363	8002483	9000652	9334651	13014990	7843301	7209192	6212629	8604673	20559007	12506112	10721675	12974217	11040585	13978823	16831876	1	7569566	6069682	1960008
ent-(13S)-8(17)-Labden-15-O-.alpha.-L-Rhamnopyranose	N/A	15.116	109.101	10.7	943439	C26H46O5	1156	N/A	N/A	wiley9	351991	1042580	194139	417159	484056	415686	576443	886280	440771	265871	500875	442470	728721	643008	1018073	372297	774464	543979	167750	499999	1132136	1533110	825486	793157	1198366	393487	916141	903203	150926	335724	17057	84821
Octanoic acid	124-07-2	41.433	60.0206	19.5	22027020	C8H16O2	2030	2077	47	ias centrelab flavor	11294638	36567569	21447444	5860053	7092857	32163656	29040202	21587179	9211900	2510696	15589693	15647518	11112354	8485979	9182221	8342493	14206887	7908453	11926464	18436812	25544078	31409110	18372738	14573021	16754615	21898929	10303598	8004244	1	9367338	4186464	2225965
Phenol, 2,6-dimethoxy-	91-10-1	46.324	154.062	9.3	2123074	C8H10O3	2235	2282	47	ias centrelab flavor	3643969	9106899	4935907	3109007	1	3431321	2606535	89356	2339762	2478895	1986727	2419219	2091171	1737587	2847593	44150	4090280	32054	4697046	2488961	2925150	2752745	2148197	2282037	2755772	2704690	3307746	33419	39935	2369779	4492587	5916389
Benzoic acid, 2-hydroxy-, heptyl ester	6259-77-4	47.438	120.02	0.8	59934186	C14H20O3	2284	2332	48	mainlib	26254294	162220551	137180784	40397848	24176532	84970224	180460750	83400498	28875416	20766606	39351624	22710113	331559697	50505807	57694951	78379222	33117248	35166557	15427387	99159067	286392006	144838258	175968421	159972741	329704345	57434958	91579222	50874226	39171926	18898333	1263724	1119924
(E)-3-(1,3-Dioxan-2-yl)-2-nitro-1-(1-phenylsulfonyl-3-pyrrolyl)-1-propene	N/A	15.12	87.026	30.8	3836699	C17H18N2O6S	1157	N/A	N/A	wiley9	33495	14973775	16303501	4424813	3421683	21232040	20038391	7503843	3272696	4966316	7089248	39750759	5617229	2486624	5166592	8542861	6463002	3850264	4082063	6962474	6556559	6574984	14632267	8562065	14400242	12765719	10569852	10406614	4059753	10662530	5884543	1994
Benzoic acid, hexyl ester	6789-88-4	43.662	123.044	2.6	5736602	C13H18O2	2122	2073	49	mainlib	495086	562578	11323753	2041374	34717706	31612365	297734	305061	12098600	1806047	5525870	9153369	41498935	162551	29137856	5503167	365841	44910203	533654	20226999	435454	29306994	55942571	168589008	16197461	69819691	4454816	6222293	105110	203959	58993	1
Ethyl (+-)-(E)-3-(1-Phenylethoxy)propenoate	N/A	15.228	105.07	2.1	908624	C13H16O3	1161	N/A	N/A	wiley9	607563	638690	703985	334164	709945	594544	636923	323847	709916	328704	403522	1283797	364414	798255	635956	417233	648366	394833	692573	655492	615532	799640	1340373	948712	651331	883956	595230	639973	599511	738172	931458	1
Benzonitrile, 2,6-dichloro-	1194-65-6	41.513	170.964	1.9	4875518	C7H3Cl2N	2034	2084	50	mainlib	5950372	18946520	21939477	6777920	5950758	19113770	27660770	6872823	4420498	6388838	3005823	6049467	6182277	3002764	6118347	9145238	6213916	6333446	6437118	7082548	5497337	6503822	8806618	7259819	9547033	8341729	6502805	7444004	3939148	7329927	8020539	91205
spiro[cyclopropane-1.1'-bicyclo[3.2.0]heptane]-2,2,3,3-tetracarbonitrile	N/A	15.456	79.0416	26.4	2348874	C13H10N4	1169	N/A	N/A	wiley9	4309160	55061729	21130889	5000118	4599600	15496879	11851091	4636384	5169941	5109836	4984880	54304595	4699356	4755016	5787597	9805922	9666078	3964159	7714168	5879379	6267834	5904470	9003938	6194180	13818426	9087060	4726056	6975196	4487013	7050485	8112737	918238
S-[2-Phenylimidazo[1,2-a]pyridin-3-yl(diisopropylphosphoryl)methyl] O p-tolyl thiocarbonate	N/A	15.58	371.064	6.4	2655103	C28H31N2O5PS	1172	N/A	N/A	wiley9	2341975	1861835	17008040	1202563	1999685	10489875	2571147	1174053	3806156	995875	1875304	3604403	1379094	2526713	1668023	1576189	1936264	1157468	1557151	735571	2021935	1119888	1956678	1276793	3100408	1020884	961294	1197809	3381045	884161	4578251	1
3-Azido-2-butanone	N/A	16.118	41.9973	17.8	16088265	C4H7N3O	1191	N/A	N/A	wiley9	34487336	32649000	3623913	15598887	49420377	31277928	50258186	62032904	72789443	5908224	83017826	67358917	109192637	77142625	105222306	14907466	49319321	6657436	26913425	54495101	40552237	1224631	45204246	9281105	24852243	41735341	59727696	119298284	13233727	64295285	1	1
Quinoline	91-22-5	39.938	129.057	6.6	981279	C9H7N	1972	1912	60	wiley9	824242	2665073	3849989	1469075	686985	3903910	712330	34036	918101	964473	23472	2078331	819125	2539812	957619	1550998	1395146	742902	1301071	1340293	1109134	1407017	1131164	1491675	1223104	1084723	793999	754381	743722	1000168	745720	466540
(+)-Aromadendrene	489-39-4	28.754	91.0542	36.2	1684769	C15H24	1575	1635	60	wiley9	448109	1337364	686929	538089	459728	1660939	550555	433673	314958	357592	357206	1463133	253838	353509	511387	644247	741543	311659	386817	601064	714950	479755	786578	736414	1802195	2357639	1153681	616146	554829	651626	377690	1
4-Pyridinecarbonitrile	100-48-1	33.565	104.037	38.8	777048	C6H4N2	1735	1665	70	wiley9	655156	5442469	3601753	1093867	918858	2562074	4044756	4795842	2951624	1694415	1030891	4139337	1538306	748834	733869	3753800	1635362	1637279	1468001	1194605	877218	993387	1837009	1197359	1485280	1319451	592328	693221	662154	770003	1461343	178536
7-Hydroxy-3-methyl-1-(trifluoroacetylamino)benzo[b]naphtho[2,3-d]furan-6,11-dione	N/A	16.206	293.051	2.2	6507337	C19H10F3NO5	1196	N/A	N/A	wiley9	3778825	9244099	11199204	4622818	3846735	15460807	13354280	4113655	2711990	4336414	2920040	7418394	3933986	2618243	3868141	6493685	4673561	3858000	4022472	4266268	3870884	5205967	10153798	6382548	7736980	8290926	4835922	5980232	2269223	5008293	7181900	1
Diethylbenzylaminomethylphosphonate hydrochloride	N/A	16.477	91.0542	2.6	1522876	C12H21ClNO3P	1205	N/A	N/A	wiley9	2680574	4132790	3564115	1578896	3173376	2908515	2913678	1552768	3155603	1585405	1849494	6091438	1644140	3530040	2721501	2088239	3198406	1699813	3206615	2996814	2903431	3392177	5218328	3907420	2896981	4187424	2841485	2945353	2664350	3329376	4218091	314408
Hexanal	66-25-1	12.183	41.0384	50.6	4174096	C6H12O	992	1077	85	ias centrelab flavor	3370413	8186420	16863121	4164964	3018711	12263885	8601863	3605095	4598396	2682105	4369502	28597014	4405729	3172135	3100786	5614745	5520194	4855668	4261773	3293666	4480138	7706365	1664145	8546481	6375960	5970365	2916072	4707620	6147296	4588725	5753304	1
2-Propenoic acid, 2-methyl-, propyl ester	2210-28-8	16.992	87.0441	16.2	812715	C7H12O2	1221	1132	89	mainlib	190590	6074491	652688	145139	170466	551289	538551	1	1	183561	1	1292514	726167	102375	164459	1	2723846	539065	2283823	1221842	1	476481	992387	536999	342031	3007548	1	1	1	1373727	8094	6807
S-[2-Phenylimidazo[1,2-a]pyridin-3-yl(diisopropylphosphoryl)methyl] O p-tolyl thiocarbonate	N/A	16.655	371.065	0.7	6778186	C28H31N2O5PS	1210	N/A	N/A	wiley9	2449853	7724637	48807463	443738	2108157	37169807	3714875	932473	11429877	429550	4952470	10863733	1831028	8143280	2913151	635631	2767787	1082234	1864744	257771	3934922	619244	2016656	757463	4438909	652334	563172	855606	8202184	327827	4889187	1
2-Hexanone	591-78-6	12.138	43.0178	5.1	3596869	C6H12O	986	1083	97	mainlib	3437568	14843198	23140648	2834299	2465566	19675623	9881898	3350745	4908455	1649184	3880924	48383677	3646116	2804983	2392500	4403456	6732445	3626752	4574647	2936501	3612113	5981874	15576829	7649626	6368719	7912256	2426251	4528471	6354021	4302782	7343271	1
(E)-3-Methylpent-3-en-2-ol	2747-52-6	16.875	71.0491	50.3	1938528	C6H12O	1217	N/A	N/A	wiley9	1621858	6125831	3353590	1015704	1369150	16318873	3789184	2019800	916081	917548	2506593	18696225	2227934	2475451	1117900	1640574	2841324	2115803	2427565	1500050	1314296	4258673	8815524	4870571	2317259	4074950	1198433	1732149	3979347	1970317	3467789	1
2,2-Dimethyl-3-iodo-4-(diethylphosphono)-2,5-dihydrofuran	N/A	16.88	326.965	1.7	1100796	C10H18IO4P	1217	N/A	N/A	wiley9	2755125	2414261	7082064	1894607	2115221	5040158	2133116	1	1582247	1361703	898687	702557	930897	1189942	940634	1274360	1305389	496458	980603	1	829740	715808	1148637	532741	1229851	398624	621027	739689	1	1	3938224	1
2,6,10 - trimethyl - tridecane (WITHOUT stereochemistry )	N/A	17.464	71.0855	31.9	2390096	C16H34	1235	N/A	N/A	wiley9	1073735	1979524	4280819	1390086	1013174	6230125	1817196	1	658487	1165735	675534	7502268	1145193	581413	1497852	2685253	1220394	749268	831244	1232242	1726755	1200403	2212798	1381967	4260853	3287341	1136400	1180554	650015	1521544	3180115	80870
1,3,5,7-Tetraazatricyclo[3.3.1.1(3,7)]decane	100-97-0	38.181	140.106	54.5	5252027	C6H12N4	1901	2014	113	wiley9	17476	11825863	1	12157990	1130019	106094733	3462424	604966	800815	351676	71277	170026845	5920	809628	421675	54573927	1792871	34695	108279	1461694	53102	4530	1631584	11917176	1	10740303	5192	14263	15720750	6604	1	808024
1-Decyne	764-93-2	21.175	81.0699	2.7	6309307	C10H18	1348	1229	119	wiley9	2654766	7312692	22573227	2036805	2231787	19088968	5096971	3499889	4292362	1570190	4365243	20087077	3599682	3362809	2416738	2837171	3630073	2783406	3447394	3749503	3794752	7058050	8083672	7083100	4157104	6053608	2292461	5281642	4703524	3013980	3842466	127805
2,3-Dinitro1,4-bis(trimethylsilanylethynyl)benzene	N/A	17.519	326.965	9.2	535363	C16H20N2O4Si2	1237	N/A	N/A	wiley9	1	1216463	1	1226659	1	1	2004849	670924	1	1258879	1	318014	544516	1	1	1155808	1	352150	844393	1	1	1	1	1	1215127	1	969622	1030514	1	1	1	1
2,2-Dimethoxy-5,5-di-n-propyl-1,3,4-.deta.(3)-oxadiazoline	N/A	17.989	43.0542	11.8	417854	C10H20N2O3	1252	N/A	N/A	wiley9	481639	1655491	2507680	442616	457495	2300501	1039155	1	453023	392237	507653	4044077	555094	425851	521582	736698	949675	496578	755829	579426	595348	664873	1120853	812266	1271224	1368769	509193	636071	449126	638745	704999	1
Dimethyl disulfide	624-92-0	11.907	93.9906	31.8	444083	C2H6S2	952	1077	125	ias centrelab flavor	260766	2163486	1914372	1385607	193703	1418277	564610	221601	303517	730845	417939	3211622	343585	277988	215997	3527411	745244	201117	373531	507672	628571	358542	1094396	632199	408506	2262641	160465	167942	414299	730412	528065	196734
ACETIC ACID, BUTYL ESTER	123-86-4	11.834	43.0178	40.4	680687	C6H12O2	940	1074	134	ias centrelab flavor	531857	13168021	1048026	261971	395892	689192	1006192	449628	1	1	1	1782776	569698	1	1	1	5191455	521977	3507025	1326754	362000	441755	1193301	507542	501394	3513440	598995	545858	1	1924638	1049511	1
Ethyl 2,2-Dicyanopropionate	N/A	18.256	80.0368	18	476059	C7H8N2O2	1260	N/A	N/A	wiley9	826570	6399267	3054831	1326700	701795	3377591	2436726	693729	751018	1090877	774760	7612400	748444	11155	670827	2462487	1938741	700268	1458759	941203	870681	1195160	2247340	1519825	1322240	2258600	628132	865805	917991	1216670	1445882	3044
trans-Methyl 2-hydroxy-3-(m-cyano)phenyl-3'-(N-tosylamino)propanoate	N/A	18.402	285.01	3.2	1158441	C18H18N2O5S	1265	N/A	N/A	wiley9	1152761	1666662	6335819	803378	1216239	6791831	1185122	1031013	2266768	888560	1518004	2460963	1166366	1988108	1265848	950915	1244611	1175052	990362	754629	1271170	986080	1072578	1103786	1340529	801743	981209	947886	1875682	939466	1357692	1
S-[2-Phenylimidazo[1,2-a]pyridin-3-yl(diisopropylphosphoryl)methyl] O p-tolyl thiocarbonate	N/A	18.406	371.064	0.7	7303777	C28H31N2O5PS	1266	N/A	N/A	wiley9	1866419	4839223	50995750	213031	1680798	41231697	276045	660807	11981893	221161	5264916	7887272	1388932	8619976	2154793	340887	1837045	799576	1210115	108827	2845129	374283	722264	402524	2876548	130334	209066	181470	7404440	132580	3080823	1
2-(2,3-epoxypropyl)-tetrahydrofurane	N/A	18.463	71.0491	67.1	4129572	C7H12O	1267	N/A	N/A	wiley9	3646515	18124277	28585648	2422531	3125877	27914104	7434318	3820033	5817331	2125968	4532915	29014129	4017669	4097262	2522501	3452636	8585293	3620524	7841767	3328032	3151811	10049274	19742650	11393244	5298655	7127358	2445981	3502182	5627277	3569957	7026863	53802
p-Cymene	99-87-6	18.475	119.086	18.2	404964	C10H14	1268	1283	15	ias centrelab flavor	561667	482052	525305	244596	649051	505459	498677	223869	676266	245456	334544	1154607	288449	740171	557632	287638	547544	288892	600196	556638	537239	678847	1084604	795992	553964	863718	508612	566359	502181	627334	828617	1
unidentified C3-benzene	N/A	19.04	105.07	74.6	15426585	C9H12	1285	N/A	N/A	wiley9	20878529	16017382	16493761	9239167	24565196	16680742	18083158	9344409	25872996	10171293	14240509	38699310	10027057	28177785	20953017	10849685	20169592	11250822	22305619	22220857	21186189	24877259	32283434	27195536	19685273	29598369	19710988	21753324	20776831	24545038	29918350	26768617
cis-3-Nonenol	31502-19-9	27.961	81.0699	26.5	7298885	C9H18O	1549	1732	183	ias centrelab flavor	1783634	3934370	24926510	1441731	1256303	13943668	3019540	2361642	3759394	1059396	2741060	5015553	2989642	2846032	1238990	2116846	2426180	2649896	2496810	2402731	2231083	6864333	5307177	5852831	2803082	3853293	1091118	1771516	3773941	1453896	3094577	1
Pyridine, 3-methyl-	108-99-6	19.321	93.0573	20.5	2032011	C6H7N	1295	1292	3	mainlib	1523850	32126721	11344971	2730263	1680098	9607613	4295208	2093995	2010571	2324411	2049653	21694017	1898594	1513303	2320426	8146790	4131231	1526193	4259394	2048540	2144842	2890959	5064024	3783975	4117743	3982431	1986808	2326036	1705553	2469178	1977246	301190
Phenol, 2,5-dichloro-	583-78-8	49.45	161.963	6.5	1421616	C6H4Cl2O	2376	2143	233	wiley9	5255402	10012704	11052547	18014053	6262952	10840176	43846244	30639811	7406469	9637437	7580115	7230447	1172636	4046972	3691297	10259865	7878723	8357671	11600228	8895314	5385091	4685851	9368623	7148585	8744289	8677448	4708365	4994879	7772036	7036021	1	1193
1,5-Heptadien-4-one, 3,3,6-trimethyl-	546-49-6	13.835	83.0492	33.9	837580	C10H16O	1112	1348	236	wiley9	1505579	3436789	4553007	1187639	779082	4212085	2381020	923643	2039778	1134311	1256288	9025736	1644502	1077848	872625	1814608	1734404	1351421	1171152	1198354	2037345	1667311	3599382	2682712	1725284	2647564	1104421	1434753	1711057	1328378	2110353	227972
Octadecane	593-45-3	28.304	71.0855	34.6	1363688	C18H38	1560	1800	240	wiley9	801793	2696900	2029552	848291	624109	3414062	871637	1	686578	276313	732918	1503894	379343	915471	612073	748133	2144351	415554	353100	660693	1042104	1035544	876026	976693	1540182	1832682	1522504	468631	1	501135	356649	60299
2,6,10 - trimethyl - tridecane (WITHOUT stereochemistry )	N/A	19.391	43.0542	39.3	1820990	C16H34	1296	N/A	N/A	wiley9	870209	1648376	3606496	1072605	813609	4753243	1493890	1	498470	875856	837126	5464980	676966	472780	1240495	1785404	965600	538411	845994	1346566	1652815	1567522	1834290	1343581	3421371	2338444	1014210	1227256	656850	1324619	1505570	1
Sulfurous acid, di(cyclohexylmethyl) ester	N/A	19.431	97.1011	3.3	1151260	C14H26O3S	1298	N/A	N/A	mainlib	3133295	1570129	2003199	1696520	2574219	1974224	2406217	1652980	1649869	1768591	1686004	2000539	1941654	1829381	2045284	2987591	2340464	2025418	2044678	3018224	2653365	1960357	2132335	2599223	5115782	3226403	4041754	3064565	1637908	2400419	1228116	12125
2H-Pyran-2-one	504-31-4	34.153	68.0257	38.3	1601128	C5H4O2	1756	1505	251	wiley9	2237193	16427284	10906427	2590362	1986113	9813222	14376234	2146210	2174555	1779753	2072697	16292544	1763564	1887780	2003490	3998240	2988030	1778881	2322043	2079734	2217335	2214230	3988636	2525153	4506382	3669611	1915664	141396	1904107	2393515	3954135	1133216
2-(2,3-epoxypropyl)-tetrahydrofurane	N/A	20.345	71.0491	74.5	2033609	C7H12O	1323	N/A	N/A	wiley9	1934965	5572236	27267036	147820	190447	21956611	4065849	2590591	5733766	125138	2945185	15203482	3013842	3530992	175158	1758520	2750261	2981923	2334782	291285	1405741	4728140	8672139	5316185	2607897	5074914	1450928	1931778	5176448	2475776	4162082	1
Heptadecane	629-78-7	24.047	71.0855	68.3	2809416	C17H36	1430	1700	270	wiley9	1191024	2284401	8780833	1506296	991807	8167568	1923700	1	637771	1475456	1004076	5373581	1008099	718598	1784838	2362826	1215608	796939	901253	1488706	2095182	1518578	2180149	1564569	5154465	3595806	1440575	1044823	510485	1683916	1615832	34640
3(2H)-Furanone, 4-hydroxy-5-methyl-	19322-27-1	36.708	114.031	37.3	3035011	C5H6O3	1848	2120	272	ias centrelab flavor	20751231	23022346	107060	202963	10998679	113232	318425	85053	11069599	223187	1087195	133570	561288	398445	62744	27818271	2051106	178556	168606	79196	46771609	262317	13313721	58233558	73859368	36378291	27331536	431173	24668925	274956	22916356	41693268
N-(3'-Methylbut-2'-enoyl)-2-pyrrolidone	N/A	20.422	83.0491	1.6	1278765	C9H13NO2	1326	N/A	N/A	wiley9	408475	1731674	3625662	409173	348114	2696705	1056325	553503	651503	284514	500163	5439652	626535	465811	404556	703147	766766	571454	558255	455798	497343	939283	1785115	1022878	964855	1317508	311701	527801	668231	488816	835652	35665
Benzaldehyde, 4-methoxy-	123-11-5	32.721	135.044	13.4	903128	C8H8O2	1706	2011	305	wiley9	568494	3017579	3969910	522834	479094	3851672	1379291	588672	806492	476524	576502	3216403	571890	598454	445668	782781	1350055	421985	1349680	484264	497380	870961	1747325	1093871	956473	1102703	420024	526417	786104	654840	1140513	89542
p-Methylphenyl 2-(o-methylphenyl)-2-propyl sulfone	N/A	20.757	133.101	3.1	1743327	C17H20O2S	1336	N/A	N/A	wiley9	1102251	582391	612904	793826	1177257	634124	867095	727699	665285	670402	661342	713529	724917	766126	954296	1509909	880982	757684	815464	1555637	1312552	980675	912618	1108176	1593649	1398174	1611495	1154777	742228	926054	678920	1
hexadecanal	629-80-1	35.472	171.967	9.8	1753020	C16H32O	1803	2124	321	ias centrelab flavor	299102	498878	1422498	306340	277213	1653681	997224	319342	192765	277762	222811	990257	309744	207757	288522	415423	235943	342184	185262	276591	286809	338069	707152	420751	565359	583082	354170	369997	209429	362096	587447	1
2-Butanol, 3-methoxy-	53778-72-6	28.243	59.0491	3.6	671937	C5H12O2	1558	1907	349	wiley9	681428	8016884	1995314	984392	1110518	2597828	1959733	1800666	1062052	725881	1339914	5523938	1208886	1055888	1104502	1394536	1427573	741389	785364	1395630	1704727	2550988	2157945	1906008	1854007	1443168	1782175	1231424	832769	927264	483817	98389
(1R*,2S*)1-[(2-Hydroxy-2-methyl-1-cyclopentyl)methyl]cyclohexan-1-ol	N/A	20.787	81.0699	16.4	2919498	C13H24O2	1336	N/A	N/A	wiley9	2070473	7055606	18438264	1488572	1866419	14724858	4533934	3000077	4750754	1214823	3274928	20189978	2686061	3067229	1802897	2516314	3063188	2264207	2099659	2223473	3052659	6912288	8237849	5053503	4732978	4029595	2729752	2025697	3955763	2008410	4006725	23362
Methyl 2,3,6,7-tetradeoxy-2,6-di-C-methyl-8-O-pivaloyl-.alpha.-D-arabino-octo-1,5-pyranosid-4-ulose	N/A	21.323	72.057	1	1508428	C16H28O5	1352	N/A	N/A	wiley9	832457	3117161	9508573	628550	695246	3249445	2007132	1090831	2118521	535912	1170927	6800789	1593036	1244088	650873	1039917	1325130	429112	1027184	806778	809771	767917	1652819	942496	671887	847894	654587	906646	1932718	1057964	1985353	3043
2,2,4-Trimethyl-2,5-dihydro-1H-imidazole	N/A	21.344	97.076	93.3	7610415	C6H12N2	1352	N/A	N/A	wiley9	26825	13043283	2918775	188715	27527	69724546	1948221	50302	18846	64073	1405113	322118054	189125	360832	76249	785408	430691	45496	54059	44481	75408	146805	4373187	602249	604235	154368	35233	71146	90244	56255	649506	13799
meso-Bis-2,2'-[(Z,Z,Z)-2,4,6-trimethyltetrahydropyranyl]peroxide	N/A	21.412	43.0542	7.8	622868	C16H30O4	1354	N/A	N/A	wiley9	618510	1552189	1705339	506691	725766	1783239	1	1	1	494389	742496	2375136	543412	521362	600751	797031	866439	528205	650688	736613	712814	1	1	956501	1391263	1344467	855430	837349	521608	797497	454866	120871
(R)-2-(Ethylsulfinyl)-1-(4-methylphenyl)ethanone	N/A	21.461	119.086	8.1	1538557	C11H14O2S	1356	N/A	N/A	wiley9	1559642	1215978	1298496	610414	1771859	1370959	1273877	645814	1841330	692277	982190	3129683	763498	2055070	1531658	800948	1434805	818421	1602217	1532174	1429642	1742423	2162999	1947419	1510067	2361676	1396044	1574107	1442006	1736261	2168400	1231791
2-Hexenal, (E)-	6728-26-3	11.01	70.0777	26.1	3788407	C6H10O	763	1216	453	wiley9	213166	991550	1710775	21713	196603	1046355	541828	1	311548	161114	272679	2009821	266966	163844	146197	293915	442335	250345	385618	205635	216658	480558	1020382	537612	361245	460628	161172	278849	383426	271981	463547	17253
(5S,6S)-6-Hydroxy-5-isopropenyl-2-methylcyclohex-2-ene - [(p-toluene)sulfonyl-hydrazone]	N/A	21.474	82.0413	1	2191471	C17H22N2O3S	1356	N/A	N/A	wiley9	171471	14536783	16605201	136355	62136	13496673	12234521	58211	4527081	3655227	3229056	24510835	4024167	879865	238727	4835450	50128	3515862	4310499	310022	74304	780866	7888638	308697	290492	7489221	237186	799410	4351497	4152814	402598	404449
1-Eicosanol	629-96-9	47.239	71.0491	4.1	16840177	C20H42O	2275	2736	461	wiley9	2162030	3690762	10526178	1651430	1893008	10279788	2391597	2419271	4134131	1626785	2922349	794178	3275878	3630507	1497378	1605568	3801805	3892890	4959873	2419294	2201661	6704208	4140951	6007787	2040736	2582305	2389752	1752100	3509789	2164174	1558210	1
Decanenitrile	1975-78-6	44.2	96.0808	2.8	569793	C10H19N	2145	1677	468	wiley9	297892	829703	754492	332674	271654	944794	319694	326054	238960	347612	242393	105082	367449	263242	256838	336767	555680	310542	626024	331352	261683	653618	517430	601428	296200	368679	247602	203891	210176	320929	211737	69807
Dimethyl .alpha.-[1,4-Bis(phenoxycarbonyl)piperazino)phosphonate	N/A	22.012	341.017	2.4	689798	C20H23N2O7P	1371	N/A	N/A	wiley9	871195	1	1918990	999447	857235	2827538	2163127	950399	782257	994611	737744	1	904613	648434	850040	1	784317	951492	890492	1027580	736616	1111616	1395845	1238382	1202546	1145146	992316	1039468	547683	1049809	1	1
Heptane, 1-chloro-	629-06-1	31.341	91.0309	35	6308400	C7H15Cl	1660	1151	509	wiley9	4800542	13229938	11186021	2435511	4896658	11094889	7938806	5173906	3624903	5197393	6163777	7756719	4450754	5216875	14598448	4064985	7396045	5180151	6055469	3707638	4401417	19066244	23190820	20179963	6854805	4503842	3692136	3563860	2211494	8417495	4456472	1196342
20-Deethyl-2,16-dihydro-17.alpha.-hydroxy-1-(p-tolsulfonyl)aspidospermidine	N/A	22.057	266.999	21.6	267735	C24H26N2O3S	1372	N/A	N/A	wiley9	1	1	4390778	1	1	4405569	1	1278506	1531623	1	1057891	1	1384889	1296666	1	1	1	1343277	1	1106313	1	1474104	1	1	1	1	1373559	1	1	1	1	1
2-(2,3-epoxypropyl)-tetrahydrofurane	N/A	22.074	71.0491	68.6	3077265	C7H12O	1372	N/A	N/A	wiley9	3426066	12203886	35083203	2483695	3134297	30238804	6467218	744324	6992584	2245459	4174136	17094621	809900	4552022	2516988	3323745	6302170	847897	5822878	3018161	2636535	8634406	15669953	10159065	1015017	7103327	2495400	3168757	6185063	3699598	6691763	29785
1-Pentadecanol	629-76-5	33.636	83.0855	12.6	4458625	C15H32O	1738	2275	537	wiley9	2179668	6116927	6119508	1	1418404	8796975	2547387	2536361	1648507	1	2042021	2486915	5715831	1709905	1458245	1681583	3249294	1915113	642418	1679234	11342074	9331632	2387730	2461760	1555688	8441384	2254172	1	1	1302699	871945	291198
(1R*,4R*)-1-Methyldispiro[3.0.3.3]undecane-1-ol	N/A	22.483	70.0777	15.5	435913	C12H20O	1385	N/A	N/A	wiley9	262153	849042	3276558	141878	202686	2658858	677922	1	581074	116171	421171	3656063	311915	421576	168171	224793	356792	303791	274782	141359	179757	404242	1088236	516147	403105	515216	128296	200843	576973	211163	687564	1
1-Pyrroline	N/A	22.682	42.0337	18.1	493406	C12H21N3	1390	N/A	N/A	wiley9	425668	498911	402346	252379	755794	2776018	428815	1390471	1105792	325172	1713033	10035876	1307467	1175665	1631669	217283	1645519	961570	224067	668158	583942	395861	576063	143224	2147625	295890	475132	2411437	96868	837627	47935	23791
cubenol	21284-22-0	26.253	91.0543	15.9	2022517	C15H26O	1496	2080	584	wiley9	1184877	5594380	5937389	654633	879275	3543711	2969533	1024833	762333	718231	1077395	914448	924529	1203542	994815	1030811	969453	923733	808181	1389408	1012812	2723318	751311	838329	2222689	1270376	1641481	1274360	706289	1162079	1503130	161447
5-Hydroxyhept-6-ene-1,5-diol	N/A	23.574	85.0648	20.3	495179	C7H14O3	1416	N/A	N/A	wiley9	681210	2030530	7677231	477645	627058	5831529	1164964	757543	1781207	403569	918844	1591525	820565	1054401	444884	530455	1114511	801622	1104347	610577	460937	1924019	3036603	2221662	759114	1129192	468877	605888	1391490	706458	1201850	34964
1,3-Dimethyl-7-(N-(benzylaminothioxo)benzylamino)-4-oxo-[1,3,4]thiadiazolo[2,3-c][1,2,4]triazium tetrafluoroborate	N/A	23.798	149.045	1.4	2988887	C21H21BF4N6OS2	1423	N/A	N/A	wiley9	3942830	4107394	4007076	3241028	4214259	7388332	8347476	3151841	4523515	3478138	3886928	1681732	3683806	4481220	4181317	3421692	4655777	3829586	4111137	3555339	4445134	3766519	3685045	2725807	4937709	3193595	3364947	4417954	3145024	4288291	3283861	1
Hexacosane	630-01-3	40.344	57.0699	25.5	5486652	C26H54	1987	2600	613	wiley9	3959498	11548373	6442902	4229825	1	12617963	2900890	5587894	3208255	2021666	3152712	2808376	2344855	4872356	2532461	12156504	6225183	2756731	3422259	3246278	3976235	12357651	2882924	3141205	7229925	3915054	5190140	3315095	1	1	557933	187322
Octane, 1-chloro-	111-85-3	37.206	91.0309	16.5	2224225	C8H17Cl	1867	1251	616	wiley9	1408973	6431906	3953897	1016186	1433238	4022927	2680883	2379455	1362692	2069919	2151883	2741743	2072386	1812319	4552495	1972224	3298098	2451240	3274403	1595359	1831385	8132857	7182796	8461764	2561679	1838455	1436511	1329140	692307	2749097	1440747	533666
Isopropyl pyruvate	N/A	23.829	43.0178	52.9	790901	C6H10O3	1423	N/A	N/A	mainlib	1	15041740	1	1	1	1	505094	256302	1	1	1	1	403374	1	1	1	5347633	238830	5254012	1638125	1	575324	1526028	615018	1	5573598	1	1	1	1608370	1	1
3-Butyl-3-butenyl Pivalate	N/A	24.107	68.0257	17.3	1523734	C13H24O2	1432	N/A	N/A	wiley9	1	2858038	8060045	499624	404522	6306639	1	892184	1736919	1	968423	8362775	1501673	1153945	1	876691	1092567	1028371	706950	613771	466613	1707235	3322834	1757484	4617428	2224890	388124	611629	1603420	842515	1	1
1,7-Dimethyl-3-oxa-2,7-diazabicyclo[3.3.0]octane	N/A	24.14	97.1012	4.1	481286	C7H14N2O	1433	N/A	N/A	wiley9	367335	760079	821260	332835	430112	1193617	455190	449574	344644	276842	382626	969657	324491	357039	407714	459994	529351	265419	330146	385844	503063	516839	635021	495490	854738	840353	576530	480809	264829	452306	309115	226127
4,5-Epoxy-2,5-dimethyl-7-octen-3-one	N/A	24.265	127.075	2.1	578591	C10H16O2	1437	N/A	N/A	wiley9	211583	1102003	2356911	168071	206142	2061718	427859	274442	418300	148396	251996	1395552	306918	279813	183786	231491	434596	273833	382458	199174	184601	498411	875706	569052	364987	400886	162087	191022	364845	231260	383590	614
2H-Pyran-2-one, tetrahydro-6-pentyl-	705-86-2	17.999	99.044	2.4	2100622	C10H18O2	1252	2194	942	wiley9	671091	2031168	7274504	377318	463880	4822951	1635470	650929	1223746	291443	901817	9980390	669456	753584	379806	629663	832078	718705	625012	397557	507257	912166	2350183	1165047	987356	1210774	364106	576408	1504703	586813	1652944	1
9,9,10,10,11,11,12,12,12-Nonafluoro-7-iodododecane-1,2-diol	N/A	24.431	326.965	3.1	3422045	C12H16F9IO2	1442	N/A	N/A	wiley9	3006578	3502606	7522997	2762558	3475198	7821566	3490023	2759657	2743188	2874450	1819005	667578	2339056	1924753	2380786	2169561	2387445	2615311	2891384	2312566	2034676	2920710	2910181	3079139	2553516	2069115	2841365	2717775	1678135	2384562	3292379	1
Benzene, 1,1'-[oxybis(methylene)]bis-	103-50-4	20.084	91.0543	11.5	546740	C14H14O	1317	2356	1039	wiley9	689024	2365029	2197348	654562	644425	1828505	1458692	580797	719368	640563	555646	3350055	665591	896742	672859	943739	1070977	728995	1031701	837506	825377	908133	1761639	1124186	1009485	1480007	653672	799109	654535	924881	1258960	1374489
(1.beta.,3.beta.,4.alpha.)-3,4-Bis[dimethyl(4-methylphenyl)silyl]cyclopentan-1-yl acetate	N/A	24.458	149.045	2.6	506181	C25H36O2Si2	1443	N/A	N/A	wiley9	1	1	1	1807226	1510148	2452261	2804655	1782093	2138429	1926617	1728909	1	1399947	1906862	1929690	1292276	1220168	1821671	1573687	2162602	1	2295728	1980692	2217732	2016551	1814921	2305553	2118775	1	2097149	2004252	11280
3-Hexylpenta-3,4-dien-2-one	N/A	24.718	43.0178	26.3	1596215	C11H18O	1450	N/A	N/A	wiley9	1	35735192	15293763	1	1	16615083	23041073	18190121	7912848	1	1	22351057	14775590	14419008	12876405	14218871	13647759	11642151	5993543	1	16112776	15034237	7371946	14673494	20107138	16843222	13051081	14402834	10973956	11150950	8847183	1
1-Heptadecanol	1454-85-9	21.104	69.0699	44.2	1276208	C17H36O	1345	2475	1130	wiley9	448945	1754991	4420484	506995	498392	3861660	906691	1	986918	424732	574859	1043156	717484	612034	489252	648835	991113	630756	905989	475298	572642	1281412	1527736	1276972	905365	1076086	412230	529628	694262	811448	823061	1
2-Hydroxy-3,4-dimethyl-2-cyclohexenone	N/A	24.839	125.06	11.7	757734	C8H12O2	1454	N/A	N/A	wiley9	173926	1136529	2284493	130543	150416	1919952	557707	219398	492697	114650	294232	2294383	295584	371059	129180	281936	332692	216141	261967	121437	171783	354896	493860	345597	4648	346924	144629	132476	404425	153917	349982	1
Furfural	98-01-1	24.885	95.0128	98.3	29254454	C5H4O2	1455	1477	22	ias centrelab flavor	67412918	205326357	159624481	55308763	49528504	100056789	166843937	48034843	47437394	47978494	41311289	181410634	48218655	33676497	60379267	79484965	74748568	51020394	63133242	52720305	116048724	56714929	94568283	86684781	179853218	138107535	59915798	61733426	52324075	62465986	117943638	66168626
(4S)-4-[(3-Ethyl-3H-imidazol-4-yl)methyl]-2-oxazolidinone	N/A	25.09	109.101	7.1	2256683	C9H13N3O2	1461	N/A	N/A	wiley9	615463	2112624	7958167	615495	510185	7212723	1378850	782178	1236466	473155	1056198	4353299	902680	1155217	469239	811517	997640	809978	1184289	774391	620731	1885180	2592286	2193907	1203840	1869121	601676	811873	1446393	825012	1355658	26083
2,2-Dimethyl-3-undecanol	N/A	25.157	69.0699	11.2	561812	C13H28O	1463	N/A	N/A	wiley9	812576	945596	678070	641870	701785	1	1420514	1603886	681018	320531	1562354	1077029	1154952	533378	669224	374953	769804	588076	715266	1135501	961664	2499207	1507183	1464946	1895596	415468	459721	1525653	1	553678	139543	161082
1-[5,6-Dideoxy-6-(p-toluenesulfonyl)-beta.-D-erythro-hex-4(Z)-enofuranosyl]uracil	N/A	25.181	221.084	2.3	1118736	C17H18N2O7S	1464	N/A	N/A	wiley9	773243	2180773	1703798	711971	770481	5640864	1143558	1312118	748436	705127	934278	1197542	864617	792259	625228	1052846	942637	1703234	668942	2110313	1674487	5697577	1022438	944087	1520275	2192112	1760526	960925	379795	646184	108231	13445
2-(2,3-epoxypropyl)-tetrahydrofurane	N/A	25.546	71.0491	76.7	3393926	C7H12O	1475	N/A	N/A	wiley9	4064918	15561616	45202115	3267548	3800504	38657241	7878255	5330554	8550884	2908995	5306934	10036391	5738332	5765727	3091899	3910963	8091867	5539405	7782007	3986279	3179531	11776250	18985014	13470165	5524696	7662540	3171587	3839846	7069812	4668329	6894481	62690
N-Diphenylphosphinylmethyl-N-(4-methoxyphenyl)methyl-5-bromo-1,3-benzodioxole-4-carboxamide	N/A	25.685	229.002	4.7	3546176	C29H25BrNO5P	1479	N/A	N/A	wiley9	4943630	9576347	16996986	5421209	4403648	16046522	5896504	4670205	3852669	4099822	3635545	20750660	3070277	4296414	4312599	10993958	4977884	4906622	4773892	4010853	5157804	5023978	5050391	4231398	5283729	4550572	4385340	5467152	8304111	3842770	5985620	74577
1-(2-Ethylphenyl)ethan-1-one	N/A	26.635	133.065	37.1	2074243	C10H12O	1507	N/A	N/A	wiley9	369725	1430213	4577521	215448	302806	3650287	815963	488080	905935	217575	567798	3312104	1	570941	1	336714	643445	502026	618404	318180	293441	914240	2505567	1	609662	885270	292768	411106	805704	386044	761101	1
3-(4,5-Dihydro-5-methoxythiazole-2-yl)thiomethyl-2-(4-methoxybenzyloxycarbonyl)-7-amino-8-oxo-1-aza-5-thiabicyclo[4.2.0]oct-2-ene	N/A	26.686	268.978	0.6	3111225	C20H23N3O5S3	1510	N/A	N/A	wiley9	12161944	30598604	46934195	11341393	10497931	38623020	38952112	7561439	12211058	9686909	6951546	1	5831619	11687172	8497376	17884023	13745528	8342320	11031725	8515267	11828805	9074337	14171066	11359976	13496995	9031940	10652937	10859325	13505529	9869488	16513367	119705
1,1,1-Trifluoroacetyl-2-methylcyclohex-1-ene	N/A	27.139	123.08	4.9	580308	C9H11F3O	1524	N/A	N/A	wiley9	247397	1744408	162218	260431	221598	2368544	279658	936419	228470	120767	523272	3294091	425584	573287	620310	295140	740966	148209	176515	532629	816259	718244	1490477	475010	612866	747034	1911824	697654	327292	464903	78147	61169
Benzaldehyde, 2,6-dichloro-	83-38-5	36.661	172.955	96.2	1317085383	C7H4Cl2O	1846	N/A	N/A	wiley9	1021709668	1943881714	4947070463	1094998809	979523907	5169994487	4061184190	1267071248	879052858	1021599166	779887427	2134208843	1217417962	697184580	943849957	1254277070	862984554	1266927683	875789303	1109705470	951011828	1242358995	2101507017	1468040746	1675596931	1726171318	1226298670	1451294258	818650133	1218205301	1739541500	2224209
3-(N,N-Dimethylaminocarbonyl)-2-hydroxy-1'-mercapto-1,1'-binaphthyl	N/A	27.493	221.084	6.8	1104115	C23H19NO2S	1535	N/A	N/A	wiley9	2024970	1770836	3130687	1585249	1585887	2615902	1735886	855703	1436393	1132458	1001775	327747	763900	1220370	1118994	1110086	1355720	988084	1568241	887538	1192846	1074858	1028347	1251452	1249388	652564	1025686	1091834	1052504	1101235	1942016	5136
TRANS-.beta.-IONON-5,6-EPOXIDE	23267-57-4	5.036	43.9893	19.1	23102748	C13H20O2	N/A	1962	N/A	wiley9	259135204	292145035	38831553	128912512	267775444	221941238	223390435	164626145	268061379	171819737	308842151	259121231	192291249	157827281	287652344	136375874	338696196	148307134	136131495	256231097	237874109	112968631	200558157	61642146	132345069	185720413	230104297	267313945	108571612	304293681	24503590	46985707
1-[(Toluenesulfonyl)amino]-1-(2'-furyl)-2-acetyl-2-propene	N/A	27.705	43.0177	0.6	11929390	C16H17NO4S	1542	N/A	N/A	wiley9	2136318	14457109	51598579	2616661	1889794	41921456	9923383	4923318	6873709	1792937	4372092	13911923	6490174	4586151	2135332	3417491	5190438	5236350	4511235	2877358	2228682	6938353	12701966	7461757	4691424	7052417	2308712	3176622	6101121	3509881	4876267	86557
Isopropyl 2,2-Difuloro-12-hydroxydodecanoate	N/A	27.934	41.0384	3.6	3655647	C15H28F2O3	1548	N/A	N/A	wiley9	3034923	10661523	21412377	3421615	2499558	15481206	4881915	3703697	5816958	2331254	4009121	10750605	3765366	4428906	2549503	4364743	5942503	3398259	4909389	3124976	4287515	8486881	7540627	7452784	4843671	6286953	3987591	3968203	5802852	3660580	3476758	1
1-(4-(3-(1H-Imidazol-4-yl)propyloxy)phenyl)-3,3-dimethylbutanone	N/A	27.953	109.101	2.8	1266038	C18H24N2O2	1549	N/A	N/A	wiley9	477966	1914189	9732530	971755	408986	5669288	1323112	751688	1462805	763177	884535	1930660	1133916	1018438	355508	1283692	902063	972380	1107058	795261	591670	1797946	2129632	2057751	889165	1553900	446536	663561	1476169	692066	1345665	1
4-(Dimethylamino)-1-[1,3-dimethyl-2,4-dioxo-1,2,3,4-tetrahydropyrimidin-6-yl]pyridium Iodide	N/A	28.049	142.099	6.9	1147949	C13H17IN4O2	1552	N/A	N/A	wiley9	384488	1681691	167055	514402	390301	997694	452821	1025441	407450	272220	730146	1663040	629031	556479	716583	486000	850998	269246	293702	1264943	1094309	1072631	918126	558234	650014	1043240	1698240	1182573	675588	645508	129570	51505
(5R,6R,2'S,3a'R,6a'S)-6-(Hexahydrofuro[2,3-b]furan-2'-yl)-5,6-dimethylcyclohex-2-enone	N/A	28.122	111.08	16.5	517326	C14H20O3	1554	N/A	N/A	wiley9	128115	677478	1499187	1	82345	1216846	410815	121877	276093	1	168515	908779	111178	169399	69424	129352	226740	86316	145100	95993	116124	307535	483396	325661	186958	215267	1	1	1	1	272061	1
Peroxide, bis(dichlorobenzoyl)	28604-90-2	23.478	145.968	61.4	125624540	C14H6Cl4O4	1413	N/A	N/A	wiley9	106940167	198608385	456536730	98658553	88894233	402699281	360176596	128721125	93940619	85694171	78251053	634428354	107865867	58854508	99498938	137214320	91383796	116050343	79410565	110889296	115397696	133938805	293036770	162565071	191622021	236329095	123818617	180396146	98766745	154246512	220660851	1278965
Ethanone, 1-(2,4-dichlorophenyl)-	2234-16-4	40.413	172.955	93.4	97027074	C8H6Cl2O	1990	N/A	N/A	mainlib	85016146	212645190	373280711	87918176	79485033	394380481	424001820	110082426	75099150	84780399	60324595	84301900	102690462	60507746	90152470	103622430	72248620	102456605	70324272	94010097	81371452	104991068	143513589	115843186	130142956	111991366	104677093	123369801	63207344	101496613	106084804	290159
20-Deethyl-2,16-dihydro-17.alpha.-hydroxy-1-(p-tolsulfonyl)aspidospermidine	N/A	28.143	266.999	6.5	981559	C24H26N2O3S	1555	N/A	N/A	wiley9	1	6131970	1	1	1	9890861	1	1527825	1	1	1	1	1501145	1	1	1	1	1322861	1	1138550	1	1275247	2694797	1766611	1	1172144	1506696	1611648	1	1531815	1	1
1-(4-Fluorophenyl)-4,4-dimethyl-3-oxopent-1-en-1-yl 4-fluorobenzoate	N/A	28.15	43.0178	0.5	1774860	C20H18F2O3	1556	N/A	N/A	wiley9	350159	3547003	10836589	514949	326701	11385324	2254997	1095455	1426960	253266	1140994	3320638	1226175	1206151	520058	595573	1341593	925536	1376973	605709	526372	1595870	2758510	1673924	1006997	1434609	383173	569856	1058346	595192	934501	1
2,3-Dinitro1,4-bis(trimethylsilanylethynyl)benzene	N/A	28.514	344.976	1.6	2417242	C16H20N2O4Si2	1567	N/A	N/A	wiley9	1743818	2439947	3303956	1324277	1892713	2727906	4088114	1	1475116	1448280	881738	1	1	1639777	1474299	1417679	1755421	1231065	1964451	1157368	1592509	1339994	1051825	626221	1	753946	1485238	1532443	1935106	1477537	1626364	1
dichloromethane	58165-12-1	8.075	48.9841	58	36124784	CH2Cl2	N/A	N/A	N/A	wiley9	47422644	44305951	48412599	46935622	82263945	70896572	84411889	102824035	138761407	70687804	62200397	105850250	38408654	31838311	67251268	73625225	80280817	85966469	97714193	112989557	109113305	119198473	113714537	133156460	115990252	101649302	124945695	130659020	140371185	140345464	96449666	84006253
Ethyl cis-4-methyltetrahydro-5-oxo-2-furancarboxylate	N/A	28.514	99.044	53	1718106	C8H12O4	1567	N/A	N/A	wiley9	1126216	15543318	17490408	987054	1006837	12368113	8608735	1298332	2285567	690520	1590609	15493651	1211148	1648647	951061	2236678	2190659	1148366	1724398	926050	1115909	2128040	4634006	2373127	2801236	2429703	981617	1244012	2052855	1076607	2826838	409898
Acetic acid, hydroxy-, methyl ester	96-35-5	8.097	45.0335	31.3	16773677	C3H6O3	N/A	1403	N/A	wiley9	38589809	33088550	26577739	40118020	56782793	23585425	33869063	45096291	37812909	57499131	44207895	50449057	42427681	44575647	54095688	47938038	51125515	72463000	69732992	110665227	68676400	78322503	63522859	74724254	64966785	54829862	73431590	58832527	71783194	74682477	54144066	10745401
Ethyl cis-4-methyltetrahydro-5-oxo-2-furancarboxylate	N/A	28.692	99.044	77.4	7112590	C8H12O4	1572	N/A	N/A	wiley9	2822919	63907193	43702419	3144135	2433205	53925175	20924326	4114060	5879440	1918399	5702389	72567054	4047644	5153689	2919062	5857729	8633955	3465622	5878988	3129025	3461275	9114420	23850272	9992101	7270866	6471236	2966735	3854379	5434504	2937235	5943000	367049
1,1-Dichloro-2-phenylethane	N/A	28.855	158.975	5	944955	C8H8Cl2	1578	N/A	N/A	wiley9	1238612	1137515	4394188	929913	1184604	3671972	2064433	1042246	1252799	862440	855001	1705018	875646	834278	873959	951581	805460	987358	804182	1124749	820669	1416849	2336696	1697940	1135179	1684279	1055768	1214283	1070190	1300900	1978119	2213
(R)-(-)-2-(n-Undecyl)tetrahydrofuran	N/A	28.857	71.0492	9.8	4368267	C15H30O	1578	N/A	N/A	wiley9	4692894	17734358	47839369	3928132	4336900	39843181	8653206	6072820	10152683	3650059	6110392	4970985	6807655	7134139	3871361	4597610	9308322	6458995	9409152	5147176	3685621	14148617	18738141	15378819	5671218	7609272	3782165	4357483	7764655	5642175	6064847	75750
2-Undecanone	112-12-9	29.201	43.0178	36.2	17885204	C11H22O	1588	1598	10	wiley9	3799808	28643545	64693123	3762930	5998683	59714459	15244574	7610144	8808143	3322170	6110027	14850673	8438847	6299761	3828786	5917710	10216064	14543091	9346649	4631682	4098418	11333562	19072114	15677778	7759315	8933818	4280061	4812364	7311193	5422478	6645490	1
3,5,7-TRIOXONONANOIC ACID	61067-59-2	42.459	43.0178	21.2	18960020	C9H12O5	2072	N/A	N/A	wiley9	31362251	61696791	66056732	27071656	29034676	33549490	27206037	24520649	34576192	21491733	25008962	27618102	22759718	21475761	23755825	20399826	25682292	20623247	17654430	19741676	20592399	23688820	17340998	20494516	19358493	18092676	22269535	43883375	17340540	16357286	39332658	48426232
UNDECANAL	112-44-7	29.425	67.0542	61.2	11889701	C11H22O	1595	1604	9	ias centrelab flavor	5393982	10430446	35062983	4718231	4637544	19974374	9131593	6520896	6766136	4100291	8057438	9064440	6657397	4684020	3708639	6556434	7564904	6353247	9971243	11341211	7514982	23389424	15077577	16774835	10682789	8592246	5248325	5937290	7749303	5940140	5778410	1092231
2-Benzylidene-3-oxo-4-(octylsulfanyl)-2,3-dihydrothiophene-1-dioxide	N/A	29.479	149.045	1.3	1637005	C12H22O2S2	1597	N/A	N/A	wiley9	1786092	1417456	697483	2012805	2195439	2968016	1845105	2272037	2117435	2317891	1902698	2401763	2904081	2119252	2403947	1381370	1867942	2162951	2418072	2339787	2102474	1853479	1454776	1467200	2585365	1658948	2351441	2503081	1479239	2501825	711931	130018
5,5-dimethylfuran-2(5H)-one	N/A	29.491	97.0284	34	3983152	C6H8O2	1597	N/A	N/A	wiley9	1261220	22816302	18149243	1319424	1149557	13074368	9124858	1772134	2626071	868443	2010767	22797202	1811116	1916740	1121405	2924439	3428107	1630865	2871955	1412048	1434316	3037996	8019133	4036178	2963520	3511752	1341965	1887606	2535931	1418802	3232869	195123
1-Hexacosanol	506-52-5	45.876	71.0855	2.1	18991755	C26H54O	2216	N/A	N/A	wiley9	26498754	7591800	8346523	1024624	3830991	3406992	2481466	5937658	11878416	1326967	9921304	8676436	3216729	3076497	2043347	15886133	33926042	16767406	1443018	1843005	4287300	9535590	6952486	8897628	1964749	5177149	6783921	1	1	1	383425	345806
1-Methyl-4-(4-butylphenoxy)-1,2,3,6-tetrahydropyridine oxolate	N/A	29.797	94.0413	2.9	489294	C18H25NO5	1608	N/A	N/A	wiley9	145714	2649918	1306365	212042	121300	658468	723875	171414	192986	181603	101570	792682	187758	97550	186247	382675	612214	163723	537023	177757	189699	245874	602447	390395	451978	428679	148517	202338	181740	218088	356066	1
3-Methyl-2-pentylpyrrole	N/A	29.856	94.0651	39	1419878	C10H17N	1610	N/A	N/A	wiley9	605692	4832245	3989700	21432004	1752405	17490	4189432	1388804	2956520	1445210	2111628	4823799	1689744	1658454	1241954	15960651	825229	1948884	1759964	990417	1623824	1463354	4349046	3622712	1926564	2085098	720479	1393205	24356	661225	4567	122271
2-Furyl (N-methypyrrol)l-2-carboxylate	N/A	29.904	108.044	5.4	521521	C10H9NO3	1612	N/A	N/A	wiley9	263463	35665	1419055	711318	279073	1169406	1116959	5783	256757	65283	265142	2111006	3865	212622	220981	1074524	444431	60270	157166	130070	538858	693411	142895	166323	723624	1034585	50981	284747	112723	10797	27909	407343
Benzaldehyde, 2-methyl-	529-20-4	29.94	119.049	58.3	5804008	C8H8O	1612	1632	20	mainlib	2330142	13270563	31723874	2672095	2027091	26286268	9163297	3671187	5211145	2316864	3923854	34009191	4916408	3790334	2384086	4661606	4981498	3903263	4050914	2816803	2596121	5915975	11950797	7438491	5184543	8221438	2261748	2961188	4914024	3603986	5516728	514291
cis-3,4-Dihydro-3,4-dihydroxy-1-methylpyridin-2-one	N/A	30.085	125.047	41	998488	C6H9NO3	1617	N/A	N/A	wiley9	591099	6902219	4005516	1165818	483455	2919743	1935838	671066	699808	853804	504359	4326515	632552	390518	467977	2698185	1667994	633717	1343884	702930	503971	1259615	2577057	1722508	1208168	2231153	5856	656678	727026	889406	1177779	38742
3,3-Dimethylocta-4,7-diene-2,6-dione	N/A	30.335	124.052	12.8	444966	C10H14O2	1626	N/A	N/A	wiley9	165446	1252135	1549933	150298	140259	1091275	747321	173286	243366	128566	163704	1214554	181936	165689	140696	257015	329520	171499	306935	145151	153748	259461	548786	319536	316534	356748	131136	157782	216987	181349	351778	30036
Benzene, 1-chloro-3-(chloromethyl)-	620-20-2	26.771	125.015	97.3	16929098	C7H6Cl2	1512	N/A	N/A	wiley9	19379845	23846624	71906783	15609164	17285196	69930997	41744232	16878467	16442842	14916964	13210319	61537353	15537495	11579232	13850893	19675455	13537427	15711617	12983908	17139952	14338318	20726797	40357450	25734188	24123544	32315263	17154223	21366836	15730621	20359941	35517546	570602
1,5-Di(2-furyl)pentane	N/A	30.436	81.0335	13.1	802455	C13H16O2	1629	N/A	N/A	wiley9	691672	3949126	4736209	1195304	728208	7709243	865647	937310	1007114	621493	1518415	1854139	1041382	791407	698655	817293	2086631	895105	2433626	1018874	676498	1668135	1600000	2110943	628391	853566	602036	990666	506366	586581	441668	1
dihexylsulfide	N/A	30.45	85.1011	18.1	779058	C12H26S	1630	N/A	N/A	wiley9	384067	1117499	1	1	308979	1439304	535628	448266	1	1	395068	721215	1	266884	415410	475174	1230203	1	1	434331	575888	628046	1	446313	1074291	848555	976861	1	1	1	209810	37239
2-(2,3-epoxypropyl)-tetrahydrofurane	N/A	30.566	71.0491	49.8	3217886	C7H12O	1633	N/A	N/A	wiley9	3682468	9791570	51206423	2736967	3393019	39872191	7574027	5884388	12735424	2547034	7116939	422391	7570590	8650190	2900841	2997163	5431782	1608734	5414847	4238282	2911477	11802183	919186	2605139	4083818	6463580	3417539	3710045	9205299	5085728	4578075	1
6-Chlorochromone	33533-99-2	52.568	179.997	86	19845780	C9H5ClO2	2508	N/A	N/A	mainlib	18110207	23187244	58605179	18086177	16719336	58962270	46544310	21088033	14791275	15597762	11400194	2566164	21297519	11988034	15876952	13722354	13355677	20523905	14509225	18258139	16050292	20061851	18914833	20758004	19924147	19194907	19587162	19127711	11077091	19480925	16512967	161400
Benzaldehyde, 2-chloro-4-hydroxy-	56962-11-9	38.456	154.989	97.8	14506890	C7H5ClO2	1914	N/A	N/A	wiley9	16904805	36390968	83780622	19379095	16035237	75257638	73991210	18704981	15582057	16375179	12654308	36766829	17586533	11735117	14109894	21020790	15218506	19558274	15541945	16861997	14925163	19907298	33137974	24204532	27037910	26180178	20218274	23634951	16137170	20255166	28803799	65714
9,9,10,10,11,11,12,12,12-Nonafluoro-7-iodododecane-1,2-diol	N/A	30.566	326.965	4.9	1952475	C12H16F9IO2	1633	N/A	N/A	wiley9	1	1	6138255	1	1	1	1	871950	1	2371516	1549585	1	3474648	1	1079791	1	1	1080822	840494	2103258	929738	2371777	2221833	7009874	1799779	3249388	2240621	1987548	1974958	2370789	2460491	1
2,6-Dichlorostyrene	28469-92-3	31.856	137.015	94.9	28435375	C8H6Cl2	1677	N/A	N/A	mainlib	14703522	24499951	61330760	15399673	14136818	73308944	39527859	16744683	12754566	14796966	12193819	39019068	15540218	10930819	14644905	18882051	13895816	15902964	12612409	16114003	14053524	18557433	32887794	22853755	25924536	29139621	16285866	19374963	11293432	18311865	26924274	62077
S-[3-(4-Methylphenyl)-1-methylthio-3-oxopropenyl]-S,S-dimethylsulfinylinium perchlorate	N/A	30.623	119.037	17.9	1061408	C13H17ClO5S2	1635	N/A	N/A	wiley9	779581	3623740	4725666	1340513	790004	3538380	941207	1104913	1060765	1185290	618121	5702721	1005602	562687	1005909	2320174	1939036	1002630	1884415	1019442	1043225	1181022	1352167	1394559	1256286	1011010	738931	735081	1024043	953023	1081723	191494
(2R,3R,4R,5S,6R,8S,10S)-5-acetoxy-10-benzyloxy-8-benzyloxymethyl-2-ethyl-3-methyl-1,7-dioxaspiro[5.5]undecan-4-ol	116315-51-6	26.19	57.0699	20	10675680	C29H38O7	1494	N/A	N/A	wiley9	14214497	23670077	24459626	12317256	11123204	30454750	16414629	17404786	11883841	8041152	17964101	19002119	12376520	10272854	11128385	12163832	17858828	10217505	14112289	20284795	21219556	1	27372087	21862657	26083588	20975055	16800182	18819648	12201330	15375091	5109712	1649257
ETHYLENE DIMETHACRYLATE	N/A	30.716	56.062	4.3	1710391	C7H12O2	1638	N/A	N/A	wiley9	459433	1828299	3957608	316573	231542	1912528	885460	671828	723532	117323	586879	668600	576003	598045	442068	582457	925039	714651	812693	599771	726488	1392323	1602789	1287450	1027908	834032	676688	1201458	1	721208	327699	154181
2,5-Dioxohexane	N/A	30.799	71.0491	25.6	1755370	C6H10O2	1641	N/A	N/A	wiley9	575792	7385680	9630329	453083	472367	6935007	4048589	643499	1228090	360456	790229	5355997	608282	834660	504800	1002838	1053620	1	885522	431597	552928	1172855	2079584	1271043	1314750	831457	1	599806	1049709	430733	1104158	75118
N-[2,3-(anti)-3-Benzoyloxy-5-hexen-2-oxy]-2(1H)-thione	N/A	30.839	105.033	38.9	13000896	C18H19NO3S	1642	N/A	N/A	wiley9	14068849	76603106	69902649	16530287	14020459	39823686	42667010	17313044	14185290	13997399	15146026	54665969	13147020	12431665	14163426	25900922	28503099	14017451	24561963	15541705	21933034	26776647	65413109	27458574	31412481	35217236	22271078	17224796	14847042	18256191	24561373	11445558
Methyl (4-(2-(hydroxyethoxy)-5-methoxy-2-{[(phenylacetyl)amino]methyl}phenyl)acetate	N/A	31.01	163.06	1.4	3130774	C21H25NO6	1649	N/A	N/A	wiley9	5014085	3685453	44641808	1278020	2980686	21297521	333607	1277163	15244312	892828	24512	1823595	1577159	13755256	2585583	946914	2000702	1248401	1600279	395285	6307851	1006553	1274820	943884	15972	445759	481609	601660	15471719	182917	6867257	59764
[1R-[1.alpha.(R*),3a.beta.,4.alpha.(1R*,5R*),7a.alpha.]]-1-[(1,5-Dimethyl-5-[(trimethylsilyl)oxy]hexyl]octahydro-7a-methyl-4-[2-[(2-methylenebicycvlo[3.1.0]hexan-1-yl)ethynyl]-1H-inden-4-ol	N/A	31.024	131.052	4.5	2596281	C30H50O2Si	1649	N/A	N/A	wiley9	4283031	3739823	11178728	5694830	4230897	13301361	7712365	6340872	4191492	5729835	4926991	1099868	7908541	4532392	4886581	3473575	3799748	7634363	25888	6498727	4652158	7280002	7156024	9102789	5687006	6491733	6524696	6835364	3827234	8167359	4500587	1605
9,9,10,10,11,11,12,12,12-Nonafluoro-7-iodododecane-1,2-diol	N/A	31.038	326.965	0.4	3622286	C12H16F9IO2	1650	N/A	N/A	wiley9	2607980	5520693	17846079	2170254	2230901	9521248	6326243	2170851	4539052	2086603	2930733	1413853	2033779	4084001	1934223	2038307	2101727	2645626	2044335	2171957	2665676	2798870	2773315	2875067	2149968	2283726	2867958	2549574	3262494	2475755	3390622	2726
p-[N-(2,4-Diamino-7-oxo-5,6,7,8-tetrahydropyrido[2,3-d]pyrimidin-6-ylmethyl)-N-methylamino]benzoic acid	N/A	31.068	151.024	1.8	4299845	C16H18N6O3	1651	N/A	N/A	wiley9	1	8111323	1	1235286	1368491	2569712	9392630	17258088	6080635	2361019	6480922	34604055	22178747	5645171	13705888	2803207	3660773	2728276	1369316	6523198	3125617	6225077	4262860	1932457	16328693	4748073	5055954	10028340	1460187	3555787	1	2102134
5-Vinyloxyhept-6-enyl 2,2-dimethylpropanoate	N/A	31.219	95.049	4.1	1712978	C14H24O3	1655	N/A	N/A	wiley9	543061	8662949	11694136	443725	499143	8236616	4732016	883923	1215686	344629	868891	6892981	751901	938004	612905	1326827	1184634	667846	945734	536141	705466	1485371	2230086	1348620	1426813	923588	687345	640635	1132907	548866	1197312	64314
(S)-(-)-6-Benzoyloxy-7-oxoheptyl pivalate	N/A	31.271	105.033	2.2	850613	C19H26O5	1657	N/A	N/A	wiley9	336533	2433460	1557785	1815804	680901	825374	2215511	763431	348425	545953	118345	1210352	507559	724359	491786	714409	1926680	635110	1416301	1201699	1	1	10038847	838177	793465	1760223	933414	931094	292821	1218470	743004	421298
3-Acetyl-3-methylhepta-2,6-dione	N/A	31.289	85.1011	6.4	860225	C10H16O3	1658	N/A	N/A	wiley9	1044270	3153825	1985784	1	741009	3054683	1141347	1481047	812643	1	1067947	1207013	730209	986760	1138557	1040268	3180714	661162	1	830250	1	1	1	1	1652407	1	1814793	1332669	1	1	418757	1
1,1-Diethoxypent-2-yn-4-one	N/A	31.323	97.1012	7	816851	C9H14O3	1659	N/A	N/A	wiley9	1034891	4409580	5303386	1	860328	5780828	2072826	1273853	1033595	1	1162022	2200045	797802	1210893	1431420	1064959	2197940	944676	945290	761981	1319041	2747196	3121324	2760330	1481330	1447728	1094036	1	1	1102715	864583	156265
2-(1-Cyclohexyl-1-methylethyl)propanedicarbonitrile	N/A	31.343	83.0604	6.8	971225	C12H18N2	1660	N/A	N/A	wiley9	385740	5877986	4569055	654853	188577	5717827	2609540	143669	146587	327698	155388	8716860	296312	160604	179032	2775066	353219	221539	6346	369665	246794	139607	269054	313264	603475	571285	308149	273211	234756	222640	892349	3718
2-Pyrrolidinone, 1-methyl-	872-50-4	31.455	98.06	23	959743	C5H9NO	1664	1665	1	wiley9	465643	11731261	3666115	709681	495076	3118917	2383534	638405	691462	695800	548336	2460396	42309	378584	522495	1388878	997212	527870	1080844	620248	749223	927637	1181861	1447190	988050	1779972	1847839	771297	1144134	992902	387619	767569
Methyl 5-endo-4-hydroxy-2,7,7-trimethylbicyclo[2.2.2]oct-2-en-5-carboxylate	N/A	31.49	123.044	16.9	304503	C13H20O3	1664	N/A	N/A	wiley9	204861	2159381	1995649	612933	559362	1518515	1040794	258118	330875	191538	257746	1164046	234327	304428	193521	319512	897938	205783	475611	202103	433967	807208	2871044	338650	473810	293357	160469	210443	309815	192993	343800	50482
3,6-Dimethyl-(hexahydro)benzofuran-2(3H)-one	N/A	31.545	81.0699	13.2	1360599	C10H16O2	1666	N/A	N/A	wiley9	220089	635081	5787594	1	331291	2951991	706274	551502	1231113	1712903	707198	563270	1245312	887203	1	1055472	573533	1848220	1851877	652068	313408	1457507	2133946	1959078	1061125	1287802	323984	1	1248652	1	1005081	1
N-Acetylcystemine (S)-[2,3-13C2]-5-hydroxyhexanoate	N/A	31.578	119.086	4.6	2477867	C10H21NO3S	1668	N/A	N/A	wiley9	714285	1554615	5172737	550778	644194	3955246	1148615	942889	1687569	578817	913056	290216	1113250	1112838	583673	614331	912743	998934	917940	664716	569623	1732309	1622284	1622251	874764	919116	517179	577566	1070097	738299	988921	5120
(S)-2-Hydroxy-1-(4-methylphenyl)propanone	N/A	31.824	119.049	1.1	1335203	C10H12O2	1676	N/A	N/A	wiley9	793450	3141596	5270450	642665	658675	4724036	2148539	838169	1055358	587013	774433	3380128	727578	851815	688253	1024673	1231054	835496	1009838	735763	737532	1206351	1825583	689052	1313293	1427807	607280	694239	893192	993821	1464672	203330
7-Oxanonadecane	N/A	31.892	85.1011	14.3	1581562	C18H38O	1678	N/A	N/A	wiley9	554235	1141588	2447212	1884600	357624	2785262	449008	1375416	559936	2538706	540504	551342	1309599	679846	810698	879919	2658975	2140996	1744243	514243	928318	1287683	1595546	476311	1321583	1072908	1545085	8186884	8335209	2727217	111817	1
SILANOL, TRIMETHYL-	1066-40-6	10.225	75.0262	71.3	2184590	C3H10OSi	N/A	N/A	N/A	wiley9	8148326	25316664	12927902	10206938	6518316	16059477	14483233	8664813	8142609	10315322	10177976	44972748	9053250	6952529	9324279	25149849	17072593	6331158	8160368	15933874	14112653	9082869	14921758	11006566	13693112	12402755	25599724	23991645	8576921	18336346	13142653	5442286
5-Methoxy-3-oxopentanoic acid methyl ester	N/A	31.967	100.052	18.9	3051919	C7H12O4	1680	N/A	N/A	wiley9	2905490	2862646	2336219	2472135	3510153	2505471	3116389	1973742	1814071	1544881	1844561	1613085	1359590	1972564	1580065	3842010	2154370	2442278	1936414	3690531	2857631	1478807	1547519	1894156	3389479	2192513	2823005	27520	1701541	2129670	1110760	999267
2-(2,3-epoxypropyl)-tetrahydrofurane	N/A	32.044	71.0491	60.5	4015390	C7H12O	1682	N/A	N/A	wiley9	4888980	17953349	41299821	4359048	4660780	33570106	8251725	6713216	10656555	4154488	6387546	1212178	7531585	7512786	4308160	4372289	10066607	7160118	10815842	5241559	3991749	15198954	16360570	15323765	5382425	7149301	4061629	4632137	8383651	6169821	5417159	71266
(S)-1-(4'-Chlorophenyl)-4-nitrobutan-1-ol	N/A	32.15	138.994	9.5	1305956	C10H12ClNO3	1687	N/A	N/A	wiley9	3799734	11348583	2885968	12026572	14728930	2844460	25496705	23265158	4540653	5625643	6505841	1	992384	21076205	3755682	3038140	12820603	2569621	5928048	5477135	4548798	5686338	1	1	5094264	4051333	1	1587855	8708513	8127752	1	35383
6,8-Di(2-aminopyridyl)-2,4-dioxa-6,8-diazabicyclo[3.3.0]octane	N/A	32.377	106.029	14	1514210	C14H14N4O2	1695	N/A	N/A	wiley9	1257957	6250669	5325265	1773782	1311561	5551352	2835580	1257927	1237366	1467087	995948	8064893	1100677	837924	1233778	4308392	2692642	1171023	2213188	1446925	1262786	1807193	2534414	2208346	2508866	2104232	1683362	1635946	1219601	2056735	1773980	240132
N-Acetyl-2-(4-methoxyphenyl)ethanamine	N/A	32.436	68.0257	1.7	720748	C11H15NO2	1697	N/A	N/A	wiley9	605804	4967577	2186498	431087	465377	1937903	1924653	546971	562506	402343	514899	3079187	456155	538303	571582	802927	1266936	481055	885016	614076	472275	526046	795036	486465	1026155	1004862	490189	784867	565515	723382	718477	181971
(+-)-1,2-Epoxy-3-Tetradecanol	N/A	32.479	97.0285	22.9	700164	C14H28O2	1698	N/A	N/A	wiley9	249154	3882929	4159464	239340	225589	3528170	2047966	348778	550018	164589	399664	3474153	333401	441320	217617	462159	618695	307922	517860	222140	263391	556896	1107067	644954	644795	499971	211523	306159	498609	269428	540148	1
(3R*,4S*)-3,4-Epoxy-7-hydroxy-1-trimethylsilylhept-1-yne	N/A	32.511	85.0648	1.4	1089160	C10H18O2Si	1699	N/A	N/A	wiley9	266147	1031919	1	233426	174572	1143632	1	731158	1	147514	424164	178815	320993	325454	504704	283003	529534	152635	262622	571896	759247	667207	459274	436294	489654	702025	2174227	808962	320721	381068	1	28215
Hexane	110-54-3	4.968	57.0699	64.3	13451522	C6H14	N/A	600	N/A	wiley9	6669004	4180727	3760678	4714362	9825860	4006327	5178378	18527540	6770805	9793298	9153162	14443462	10730290	10059592	10163735	8583309	8054528	15471828	10448917	10067642	8326569	7927709	7606825	10432293	11173652	1	12552707	8937802	10267730	14891393	5245515	49729919
1-(3-Chloro-2-hydroxyphenyl)ethan-1-one	3226-34-4	41.113	154.989	24.6	4134200	C8H7ClO2	2018	N/A	N/A	mainlib	6665867	15029665	29953972	6495145	6406676	25010191	25301804	7073601	6497439	6099106	4641694	5905572	6506074	4762742	6300858	7566385	5763196	6858945	5455438	5788250	5603727	6819381	9434260	7451635	8483326	6931952	7062657	8652689	6009565	6954844	8053985	56618
(S)-1-(4'-Chlorophenyl)-4-nitrobutan-1-ol	N/A	32.542	138.995	57.2	33032301	C10H12ClNO3	1700	N/A	N/A	wiley9	30947942	54343495	145494012	29949186	28501194	145647243	114119486	34154808	26615141	24577336	23711355	137884114	29033217	21389113	26308948	36433033	24041771	30807038	22112512	27024924	26140649	33153429	69269410	41238114	48649936	58250307	31818270	39646314	26366524	31704944	62125233	47321
Methyl 5-trimethylsilylpentanoate	N/A	32.672	117.037	5.5	746334	C9H20O2Si	1705	N/A	N/A	wiley9	141439	1972627	591599	494775	315210	1573007	2129789	2457555	955264	699682	950257	19045543	1951744	672236	1084666	1656816	718992	870170	289814	1568209	886505	1993220	1053884	463185	2655304	1258292	1128004	1437860	358320	838771	10273	55913
3 - furfuryl alcohol	N/A	32.767	69.0335	26.9	12387640	C5H6O2	1708	N/A	N/A	wiley9	7773976	59325827	14425657	6762608	15946876	24193901	33567544	34124098	33981064	16285090	28699216	43457326	48440921	35097163	49065804	17169526	26362687	13599161	10072778	14370257	17229964	17831485	19251951	7254333	43048177	21224730	16143431	42525311	11141659	15510422	4108631	2129483
7-Undecene-2,5-dione	113810-82-5	29.008	99.044	77.8	13357092	C11H18O2	1582	N/A	N/A	wiley9	5628853	59252030	111928510	4737488	4792243	71808469	39158314	7771861	16845031	3369248	10235131	97489263	9126179	11383600	4440948	10326371	10072968	7992354	8185463	4866021	5288616	12056702	23142825	13052071	11652516	14109041	4376848	6185686	15697679	6278425	14421112	117491
2,2',3-Trichloro-1,1'-biphenyl	38444-78-9	53.057	186.023	27.7	4335062	C12H7Cl3	2526	N/A	N/A	mainlib	5574945	4257497	8697691	5096269	5044387	9426247	8980084	6248076	5545168	5418257	4388427	541023	5768727	4780806	4616749	3682631	3833780	6154790	4704301	6303814	4575801	7135524	6021116	7118068	4775928	5353637	6653511	6192065	3757130	6755625	4766058	10650
CIS 3-HEXENYL TIGLATE	84060-80-0	32.781	83.0855	17.4	1594646	C11H18O2	1708	N/A	N/A	wiley9	1318653	3298239	2046756	1	884776	3531689	1124525	1375314	754862	2581872	984173	1185475	1836430	685708	995036	988902	1377268	711692	939049	794201	1355885	1420726	1723399	955964	1747724	1409767	1491990	2016815	1	2182414	265424	103164
Benzaldehyde, 4-(octyloxy)-	24083-13-4	42.144	122.036	0.5	16650539	C15H22O2	2060	N/A	N/A	wiley9	5276932	7663962	11323711	4872905	5154472	4467620	4382607	4060018	4335842	3644020	3548864	4846599	3163825	3224765	3379777	2961198	2989178	2695245	2185044	2329651	2225613	2240558	2244515	2244321	2069856	2045433	2148336	2104510	2142964	2356952	4350669	4501452
(+,-)-6-Hepten-4-olide	82934-87-0	53.135	85.0283	5.7	1220064	C7H10O2	2529	N/A	N/A	wiley9	5264839	90868	10532384	3071903	188759	11072899	3601727	540760	7984237	3969884	5239636	425085	5560181	5783429	3030796	3098604	3938839	782879	5115406	3206524	3589441	7394301	4356484	6921884	1024404	538413	2699047	2662248	6621994	3196634	1450896	1
20-Deethyl-2,16-dihydro-17.alpha.-hydroxy-1-(p-tolsulfonyl)aspidospermidine	N/A	32.82	266.999	3.2	1011605	C24H26N2O3S	1710	N/A	N/A	wiley9	1221197	1	1	1570943	1307142	4317335	3106148	2345672	1543819	1806261	1622241	4328095	2204466	1575431	1817366	1	1	1482287	1484511	1772954	1404298	2015387	1	1707815	2198939	1	1724979	2013868	906610	2056698	1	1
9,9,10,10,11,11,12,12,12-Nonafluoro-7-iodododecane-1,2-diol	N/A	32.99	326.965	2.4	441125	C12H16F9IO2	1716	N/A	N/A	wiley9	1	2313093	1	1	1	1	1	1689134	1	1	427127	806095	579449	1439979	1425235	1	557736	872713	1	1110714	1220705	777189	846360	922107	484771	593508	774065	1918020	1	709366	1	2608
6-Phenylhex-2-yn-5-en-4-ol	N/A	33.116	123.117	10.1	1304582	C10H16O	1720	N/A	N/A	wiley9	105794	1608540	434243	1	1	1673780	215595	318926	105637	75307	196587	792029	152961	165092	192229	166315	333178	1	127636	277796	224588	314774	456853	349526	178516	311021	788988	327465	1	191728	1	24470
MICONAZOLE	N/A	33.221	85.1011	6.6	759429	C16H14Cl2N2OS	1724	N/A	N/A	wiley9	952212	2258770	1282068	1	620029	3372258	521611	1946975	495233	1	687870	628618	1214091	759030	719894	863186	4763705	1197246	873472	415347	1139747	1628733	1363162	417525	1197660	1147400	1728597	1	1	1	1	1
p-Methylpivalophenone	N/A	33.237	133.065	2.7	735942	C12H16O	1724	N/A	N/A	wiley9	202474	2182079	784075	222513	1	822388	825574	250365	174965	231180	1	728683	1	151686	1	332565	826963	229875	747623	368318	215433	345939	1	1	1	669412	206244	226732	203846	417363	405378	513662
1,1-Diethyl-2,2-bis(phenylsulfonyl)hydrazine	85582-24-7	7.067	227.022	1.6	1292584	C16H20N2O4S2	N/A	N/A	N/A	wiley9	4868972	8850671	5159377	2539150	2577987	992668	5132050	2336870	3348180	1374083	2451238	5852588	2294904	5124688	4139741	2455917	5666082	3171201	3558598	2780387	4381701	4109455	5033949	1872619	5300094	2516124	3694072	7557395	1758300	4082847	1	1
2,2-dichloro-1,1,1-trifluro-4-phenyl-3-pentanol	106019-03-8	44.234	105.07	12.6	3125028	C11H11Cl2F3O	2146	N/A	N/A	wiley9	4804895	11791823	3126295	9521782	1001621	3161792	1476125	17466361	9505408	6020791	3496126	1702004	3106375	2996767	3784492	3681509	4400520	1495272	3155372	8464425	3135435	5036231	3673742	1856220	3436460	4183553	12229303	6844930	5652015	1	283232	2062648
Bis(cyclopentylmethyl) ether	N/A	33.256	83.0855	1.6	765225	C12H22O	1725	N/A	N/A	wiley9	1413315	2546374	2930851	1	871467	2272897	589757	2922271	807135	2511362	998376	380771	2847036	816683	1073319	1300208	5313088	2170700	1749225	305185	1670108	1255180	2404987	1	1497256	1078696	2230782	2954079	1	2194608	1	1
Methyl (4-(2-(hydroxyethoxy)-5-methoxy-2-{[(phenylacetyl)amino]methyl}phenyl)acetate	N/A	33.289	163.06	13.8	481359	C21H25NO6	1726	N/A	N/A	wiley9	403355	279173	3788617	218976	216995	1866835	49327	101365	1234387	124382	665493	83017	240853	1137399	253524	87462	164481	185917	133374	21095	396550	66013	94089	70937	283123	26454	28329	22363	1230475	38449	379750	1
2(3H)-Furanone, 5-ethyldihydro-	695-06-7	33.606	85.0284	32.7	1628063	C6H10O2	1737	1723	14	ias centrelab flavor	1315350	12461964	24245561	1438524	1088238	17755703	7999929	2048567	4060989	945885	2306540	11930012	2047778	2644983	1259917	2085865	2568411	2051286	1736204	1173575	1325738	2915842	4552628	3195310	2333801	2360355	1157761	1595672	3815003	1630470	2124315	54701
(1'-Methoxypentyl)benzene	N/A	33.618	121.065	8	757242	C12H18O	1738	N/A	N/A	wiley9	1174555	2658726	2910813	1180343	2452276	1955477	3193790	1765357	1573021	1318949	1777867	1997702	1094952	1422514	1299357	1425144	1610032	1761058	1386081	1506564	1602948	1624245	1554937	1548992	1718389	1901557	1996102	1768297	1591786	1807972	965069	569143
Methyl 5-[3,3-bis(trimethylsilyl)oxiran-2-yl]pentanoate	N/A	33.63	147.066	8.8	3956027	C14H30O3Si2	1738	N/A	N/A	wiley9	4781997	766266	9678547	13708330	4298616	19062325	5975015	6162386	7266894	10120536	6575127	2097807	6308919	6415667	4660451	2372080	4673377	8996692	4479044	6649143	6162482	7783681	6794165	7246290	4803990	4727127	6555976	7421939	4944718	9396354	3531492	5231
2-(2,3-epoxypropyl)-tetrahydrofurane	N/A	33.647	71.0491	38	4459627	C7H12O	1738	N/A	N/A	wiley9	4421051	11980174	52280690	3643434	3902309	39985624	8795784	6739844	15545132	3226141	8762639	1467842	9020164	3229005	3391067	3426437	6327170	7953375	6338857	4927185	3821195	14050454	12267261	12787761	4326297	7249800	4039444	4113418	11029623	6017461	4838978	1
2(5H)-Furanone	497-23-4	33.754	55.0179	50.4	6420261	C4H4O2	1742	1742	0	mainlib	16841651	64101994	47757218	22818483	14583064	37646207	45997567	13502478	10979680	13533599	13570260	57033477	11676268	11100152	11843833	17430048	13014691	9530542	10745120	11426603	13797945	11254387	16568460	12360182	23302084	16424294	9321273	10937953	11649049	10278495	24453163	18461456
Methyl (4-(2-(hydroxyethoxy)-5-methoxy-2-{[(phenylacetyl)amino]methyl}phenyl)acetate	N/A	33.836	163.06	1.9	4139605	C21H25NO6	1745	N/A	N/A	wiley9	1660805	1071169	10117413	750591	910016	6892640	239265	416564	4637569	442914	2549598	346981	798811	4529604	943569	351383	627570	678856	487314	129763	2256205	554174	402362	316444	1271466	24266	166243	115475	4585754	151118	1795241	1
Ethyl (1R,2R)-2-formyl-1-methylcyclo[ropanecarboxylate	N/A	33.889	83.0491	15.4	629738	C8H12O3	1747	N/A	N/A	wiley9	557364	4690214	5240194	1	514020	4087521	2457404	486656	1022862	1	637245	2847453	559631	550385	378100	706512	756544	495934	538092	652583	445183	1	1069318	622934	638442	457086	1	1	1	1	843685	154494
4-(2-Chlorobenzoyl)-3-phenyl-5-isoxazolone	N/A	34.163	138.995	73.3	23418538	C16H10ClNO3	1756	N/A	N/A	mainlib	18582905	40773018	104452856	17162551	16871732	100133013	86501601	19264493	16676883	15236868	14428158	95323922	17498717	12681988	15535149	24099237	15623978	18657120	13925744	16846995	15853739	20814944	48011541	26315912	30753750	36433698	19488304	24777702	16688462	19880279	41964418	37811
1-(4-chlorophenyl)-2-azido-3-(2-formylphenyl)-2-propene-1-one	117825-74-8	49.836	111	18.9	3693771	C16H10ClN3O2	2393	N/A	N/A	wiley9	4243377	7836454	20429426	6412847	4526764	23878683	722168	7765066	5005866	5531328	286929	4400170	282924	96459	194142	5015639	3746988	6425993	4396493	5528261	5383888	123980	6571807	6507326	198044	5981640	6707889	6476697	4176876	5905731	3652370	7015
Benzoic acid, 2-hydroxy-, 3,3,5-trimethylcyclohexyl ester	118-56-9	50.94	120.021	31.7	47825744	C16H22O3	2440	N/A	N/A	wiley9	4207594	199384212	36950715	9171243	4578950	48244553	266345556	64462239	11941401	5370190	20035550	3789555	17810910	13825675	4385012	37054979	8289263	23189595	3744675	97141161	34303482	67359060	266226620	21600645	21785486	19652744	22489099	12574059	8953015	7254315	222609	162182
(1.beta.,2.beta.,3.alpha.,4.alpha.,5.beta.)-1-nitro-2-acetylamino-3-benzyloxy-4-formyloxy-5-[(benzoyloxy)methyl]cyclopentane	131603-34-4	41.383	91.0542	10	2789771	C23H24N2O8	2028	N/A	N/A	wiley9	4176507	22459629	1901701	2595149	1	2415719	1071914	23220983	8837002	1306432	4248078	1511643	1818208	2947291	6960196	10558321	4162223	894877	2204454	7598707	4794886	6197268	3695775	1508889	2592291	2890943	20405851	9750980	2425601	1	1	1
5-Vinyloxyhept-6-enyl 2,2-dimethylpropanoate	N/A	34.256	95.0128	3.2	2256262	C14H24O3	1760	N/A	N/A	wiley9	1833948	3562437	5613992	1749038	1654080	5362796	3063215	1694555	1881921	1526119	1605885	5449733	1587050	1329577	1743665	2345051	2013710	1533009	2023229	1494718	1806263	1787159	2137234	1952458	3163162	2407570	1500777	1503678	1615310	1436709	2701451	1458085
3-Methylene-15-methoxymethoxypentadecanol	N/A	34.281	43.0178	0.8	3966271	C18H36O3	1761	N/A	N/A	wiley9	1256317	4649388	12059670	4103181	1324094	12073693	3380223	2154622	2025927	1124140	2071867	1	2806410	2175841	1197514	1372091	1903292	2204077	2019758	1464991	1025186	2536509	2742902	2278849	1314438	1986777	842948	1081655	2090582	1407301	1800911	1363394
4-(2-Chlorobenzoyl)-3-phenyl-5-isoxazolone	N/A	34.317	138.995	25.1	31427204	C16H10ClNO3	1762	N/A	N/A	mainlib	20111684	52378511	114516381	22674889	18570909	134235322	129136599	25758262	17962325	20755851	18783170	135108432	23762125	15926127	20290904	32735912	18727813	24698562	16479535	23395266	21135746	26994384	63111496	34163037	43290442	52525770	27143575	35296530	18278514	27677531	45678917	92293
(4-Methylphenyl)acyl azide	N/A	34.426	119.049	1.5	2036679	C9H9N3O	1766	N/A	N/A	wiley9	1712445	15610058	8639051	1770695	1521947	8599982	5618634	1755945	1743896	1580808	1761079	6870293	1553470	1566068	1704659	2612089	4077833	1728633	3618396	1794831	1923430	2964653	5338144	3485378	3445449	2907031	1667451	1909076	1667453	2687030	2317706	3593888
3-[syn-2'-(o-Chlorophenyl)-2'-methyl-1'-methylethyl]-4-hydoxy-1-oxaspiro[4.5]dec-3-ene-2-one	N/A	34.437	119.049	0.7	2063458	C19H23ClO4	1766	N/A	N/A	wiley9	1712445	15610058	8639051	1770695	1521947	8599982	5618634	1755945	1743896	1580808	1761079	6870293	1553470	1566068	1704659	2611298	4077833	1728633	3618396	1794831	1923430	2964653	5338144	3485378	3445449	2907031	1667451	1909076	1667453	2687030	2317706	3593888
Phosphorous acid, tributyl ester	102-85-2	39.462	83.0491	18.3	4926435	C12H27O3P	1952	N/A	N/A	wiley9	4022012	24536851	64819702	3354147	3720303	58544993	14689331	6102543	14191839	2212146	8886264	5357283	9448735	11271153	3124810	4068735	6343235	6989937	4916175	3492710	3344366	10930328	8584956	9299960	4401727	6814016	2867989	3234104	10839535	4388487	4429100	25586
Methyl 5-[3,3-bis(trimethylsilyl)oxiran-2-yl]pentanoate	N/A	34.573	147.066	4.9	844993	C14H30O3Si2	1771	N/A	N/A	wiley9	2563164	548365	1	3397462	1899750	3275089	785920	996133	1316899	2023477	989335	1	937191	1200173	770621	951161	877368	1223974	2037074	815829	957729	917527	822278	1272505	814181	381440	975557	1439666	1707465	1287784	1482143	1
1H-Imidazole, 2-ethenyl-	43129-93-7	51.757	94.0525	24	1264922	C5H6N2	2476	N/A	N/A	wiley9	3946077	6888818	131008	247153	3676626	352714	8717008	16411893	8766464	5717851	5742511	326600	11499543	9284275	12513603	4621360	3227664	6074114	4755003	547579	6787492	10553249	8498033	5511873	255033	5302925	344714	295413	179421	71573	4780107	9193539
N-Acetyl-N-trimethylsilylmethylaniline	N/A	34.594	221.084	3.3	1901309	C12H19NOSi	1772	N/A	N/A	wiley9	705510	262697	666467	846664	547484	1195832	348091	461342	527928	643220	384541	114966	316800	452603	315135	341038	389248	401612	599185	348283	429426	1	419627	461087	332582	230467	516291	545779	552990	507030	401477	1
Ethyl cis-4-methyltetrahydro-5-oxo-2-furancarboxylate	N/A	34.791	99.044	8.4	1611057	C8H12O4	1778	N/A	N/A	wiley9	71692	27111927	927057	120614	74953	658647	823993	300745	1	50160	34725	165323	458769	80851	103176	78536	5052086	365224	5307999	2315755	56575	766618	680590	649176	128070	2252454	148689	151382	1	2025170	79725	89771
1-((2-methylphenyl)aminocarbonyl)-1-(N-acetyl-N-propylamino)ethane	N/A	34.855	86.0964	9.8	821091	C15H22N2O2	1781	N/A	N/A	wiley9	1324722	1275964	872106	683449	1082028	753035	1161999	1291451	1063471	1055584	1008602	615134	1065601	1075203	940489	1460444	959336	1331203	1039397	1315076	1263136	804941	1067847	1180451	2554949	1631565	2351400	2021947	821526	1098463	483194	44356
6-Allyltetrahydropyran-2-one	N/A	34.913	99.044	24.3	680769	C8H12O2	1783	N/A	N/A	wiley9	418973	3658757	3154024	609420	380458	3874819	2413397	451305	685408	343442	501027	1827329	379358	584647	491816	748220	754451	384290	723803	374412	460748	727684	754043	658431	812313	556144	688876	760453	603080	431000	493053	288346
(3R*,5S*,6R*)-3-Isopropyl-6-methyl-6-phenyl-5-(p-toluidino)-1,2,4-trioxane	N/A	34.958	135.044	14	862506	C20H25NO3	1784	N/A	N/A	wiley9	695154	3793720	4360512	14028	568547	4354607	2193382	646584	4403	614559	16312	3025134	640532	677485	593297	1001124	1535727	644014	1479628	669201	606157	998651	1804675	1188115	1126100	1170279	7388	721634	927331	776002	1254136	167225
phenyl allenyl ether	N/A	35.051	104.062	14.1	1768586	C9H8O	1788	N/A	N/A	wiley9	226835	7768757	3499228	1219518	279851	5849993	1517411	360383	194253	604786	10193	5603739	385987	49249	27451	4069639	1228271	301381	718202	25717	471178	648201	1739190	790662	669084	2895800	108027	294794	199405	563191	530565	54585
2(3H)-Furanone, dihydro-5-propyl-	105-21-5	35.192	85.0284	24.9	6152180	C7H12O2	1792	1817	25	ias centrelab flavor	5258373	70026961	79511141	5341256	4873242	58291150	33147121	7594079	12381687	4091740	7261259	33214303	8048000	8038602	5982770	9350463	11919539	7434201	11013413	5125582	5536216	12011732	16155256	11836574	10432186	8052652	4271428	5812471	11094808	5879231	7750628	1602969
(-)-(5S)-1,5-Dimethylpyrroline-2,4-dione	N/A	35.223	127.063	5.3	759147	C6H9NO2	1794	N/A	N/A	wiley9	412247	7753863	2231523	638372	414074	1614442	2216337	623596	470099	571154	613434	2098105	584165	503317	635354	1530528	1234898	538049	2547360	572764	404894	692912	1170597	2323340	907990	927026	414305	955173	565433	762497	566746	65137
Benzene, 1-chloro-4-(chloromethyl)-	104-83-6	26.877	125.015	57.7	2586762	C7H6Cl2	1515	N/A	N/A	wiley9	3649335	4298945	12406642	2709157	3498110	11052545	6205215	2923395	2780710	3035880	2402510	10346982	3002913	2065832	2667817	3510732	2561872	3060577	2369584	2988739	2531523	3153184	6073578	4311084	4191257	5002693	2809599	3283777	2881752	3104244	6821549	1
2-Phenyl-5-vinyl-4,5-dihydrofuran-3-carboxylic acid methyl ester	N/A	35.292	105.033	8.5	3064831	C14H14O3	1796	N/A	N/A	wiley9	1371953	5899444	7291519	2168342	1416584	5641996	2310776	1655492	1658083	1746223	1080124	3402161	1629207	1037707	1484518	3484159	2597651	1727538	2808370	1536688	1524736	2224773	3289177	2659716	2579350	2788087	1111070	1238825	1521397	1569064	2233508	325837
Ethyl 4-oxohex-2-enoate	N/A	35.439	127.075	10.8	845501	C8H12O3	1801	N/A	N/A	wiley9	455379	1593487	6014975	365858	410514	5176347	909581	772882	2119093	479179	1018480	100541	1272910	1442378	411896	381767	730550	1091359	812613	574874	381492	2008290	1782629	1705479	515659	826877	496448	559418	1620169	947528	497371	87501
2-Methyl-6-oxacyclohexanone	N/A	35.532	139.026	33.7	826534	C6H10O2	1805	N/A	N/A	wiley9	922416	1806076	2753146	1230585	1015578	1269770	1218860	1191570	1307998	1399411	856927	1700883	1090839	968977	1742995	1617120	1571799	1058352	1581085	1183380	1627660	1025281	1099649	1019083	2663136	1993310	1310769	1488252	1243474	1530412	980185	4311004
3,3-Dimethyl-1-(phenylamino)-2-butanol	N/A	35.788	106.029	9.9	1145606	C12H19NO	1814	N/A	N/A	wiley9	722864	7311433	4358710	1011854	750958	4331572	1786345	775080	801991	908440	597150	3796600	719418	545269	897283	2021391	1652712	749544	1376982	857314	753436	1162013	1510602	1411796	1485350	1239820	780441	905059	724416	1206933	791022	226128
Diethyl 2-(pyrimidin-2-ylsulfonyl)octanedioate	N/A	35.874	115.075	1.9	8074756	C16H24N2O6S	1818	N/A	N/A	wiley9	879940	5717148	8258377	1	726243	1611392	7982855	22525964	11864295	662160	1199670	2375364	998601	1463663	1798768	1046241	1003153	2485965	496245	1112007	1980386	4208610	1795190	1414640	9114235	51170578	4509342	3552579	1	533505	253356	1440
4-Methylene-1-(tetrahydropyran-2-yloxy)cyclohexane	N/A	35.91	85.1012	8.9	898080	C12H20O2	1819	N/A	N/A	wiley9	284497	2674840	4548613	1	302535	3384786	553700	2567992	4379567	1	451823	652142	1	809852	790784	556323	2818055	606506	1	383493	1035674	1095379	1	459666	1116690	1200952	1704097	801325	1	494821	29218	9359
(+-)-6-(2-furanyl)-3-hydroxy-1,5-hexadiene	123811-11-0	42.02	107.049	1.6	6552388	C10H12O2	2055	N/A	N/A	wiley9	3457140	49884280	16690533	4875871	3319835	10380891	7786930	3457332	3831860	3821006	3072485	13102310	3070115	3164517	3708909	7444302	5877314	3388423	4843657	3267432	3453287	4321924	5544339	5000780	3700238	4358308	89000	38971	3666773	3315808	3754541	3095853
Benzene, 2,2-dichlorocyclopropyl-	2415-80-7	36.085	151.031	2.4	782606	C9H8Cl2	1825	1789	36	mainlib	273573	396004	917411	2467	259256	1057058	647274	266880	222930	261935	211679	194198	255983	193211	243263	282668	256856	254646	250548	282230	223183	328945	474564	382355	353061	367309	301877	335464	176954	1698	402192	2226
(Z)-1,1,1-Trifluoro-11-eicosen-2-one	N/A	36.146	83.0855	14.9	1169698	C20H35F3O	1828	N/A	N/A	wiley9	351725	3695220	1747038	1	378590	1	499173	1	2612519	1	232201	320001	1	194729	614843	264053	1913458	616185	1018329	391755	490289	1600058	2931923	1105467	1	1	1	1	1	439917	137091	45209
Ring-cleabvage product	97732-88-2	47.649	87.044	1.9	7302691	C9H14O4	2294	N/A	N/A	wiley9	3424009	35817820	51298473	1	1	26632785	13837649	9781781	33979413	1	6669771	6903278	8989567	13179297	6778125	4064848	11375272	11212914	5051802	6546393	8505591	15545709	6013066	10418420	6775014	10482507	18169870	24828552	13377775	12127776	5350921	1
1-Ethyl-1,3-dioxacyclopentanium	N/A	36.263	59.0492	9.5	1768607	C5H11O2	1832	N/A	N/A	wiley9	3332939	1903685	5284169	2681790	2981111	3580179	4053773	1806676	2047893	4620185	4061962	4371259	4258165	3599471	3511919	3289850	5043482	4598708	5876674	4447398	4290061	3780904	5841723	5873415	1927954	5948704	5167530	4628452	3785244	6044497	1369086	1
Decahydroquinoline, 4-chloro-1-(2-methoxyethyl)-	N/A	36.338	185.987	0.3	7875998	C12H22ClNO	1835	N/A	N/A	mainlib	2280514	13313590	2704147	5294043	5931545	18298642	43566880	24837420	4361350	3705597	4569988	41057703	10503469	6247298	13970915	8230809	5487815	9204149	2936226	3585975	5563264	2731391	12643982	2690670	11063201	5378251	6700701	17242351	2162719	9174074	390435	11651
Salicylic acid, 1-methylpropyl ester	N/A	36.534	120.021	42.5	23575384	C11H14O3	1842	N/A	N/A	mainlib	1	1	146959	4193454	1	1	1	89869	7301704	41542247	80512	18297	1	159288374	6166727	1	3259223508	5324368	4858796	3581548	1089889	160216	746519	1001493	1	180909407	2402736	65953	14346	10354	769	824
cis-7-(1'-methylethylidene)bicyclo[4.1.0]hept-4-en-3-one	N/A	36.619	91.0543	21	1091363	C10H12O	1844	N/A	N/A	wiley9	1393197	9595942	1158132	838069	821410	2110103	815168	6610920	1442686	695754	1637263	855195	832771	1290595	1481251	2848603	3751949	666189	1068800	2035977	3147698	1928945	1267168	755803	2137570	1978478	7901671	2757076	1355690	1528005	361176	573278
(2-Tetrahydrofuryl)-[13C]-methanol	N/A	37.037	71.0491	5	1835547	C5H10O2	1861	N/A	N/A	wiley9	3704826	1308332	7624686	2694796	2965423	6465707	5344259	4319655	1	2553549	2985369	3844067	2379395	1	2593845	4290758	6005991	4529116	2347763	2786228	1	1	2330998	1	1	1	1480392	3222910	1	3568069	1082807	969135
Heptane, 3-methyl-	589-81-1	7.645	43.0542	44.5	6123627	C8H18	N/A	768	N/A	wiley9	3155509	5224681	4173619	2479796	3073349	3012245	6923328	6346789	3068429	1664232	7744883	6757331	5274960	1991706	3996832	2341621	4507495	3349539	3736329	7060928	6551475	16305425	9873014	6135164	9966677	2348023	2255647	10406285	1942586	3251394	1071038	492814
cis-2-Methyl-4-hexen-2-ol	N/A	37.163	43.0178	0.5	3261873	C7H14O	1865	N/A	N/A	wiley9	635187	3825283	10254498	815503	580399	9459213	2638361	1312185	1959215	507404	1672127	1	2263542	2037447	640133	598554	1665291	1880270	1529282	1090806	620298	2296973	2093429	2313886	1020886	1602804	664609	725838	1442724	1480131	546800	1
2-[(2'-Methoxyethoxy)methoxy]-5-methyl-4-hexen-3-ol	N/A	37.182	89.0596	1.5	1623911	C11H22O4	1866	N/A	N/A	wiley9	697531	900377	601592	406705	415850	666483	645099	584058	334419	651886	719623	645566	589796	382107	445034	603380	762561	530153	659717	611167	873038	725311	722505	580003	646029	611388	861458	791753	475364	678235	257357	21773
3-Chloro-2-methylbenzaldehyde	874-27-1	37.266	153.01	40.9	2335127	C8H7ClO	1869	N/A	N/A	wiley9	1897737	4503982	10302164	2010154	1761532	10521705	9118148	2075516	1619405	1794787	1421705	4503378	2010115	1412187	1648930	2410583	1524683	2163895	1542455	1952539	1673886	2176626	4017534	2594006	2969338	2986032	2095113	2578529	1574338	2187000	3071887	974
4-[(2-Nitrophenyl)methylene]-2,4-dihydro-5-(hydroxymethyl)-3H-pyrazol-3-one	87192-04-9	41.007	135.044	20.4	3300119	C11H9N3O4	2013	N/A	N/A	wiley9	3129509	8795078	5999314	3760659	2524413	4071498	6099247	2671617	5536446	2869719	4816262	3416284	3945335	3598542	2832127	4267519	2673845	4499916	3346201	3234181	6903550	25801791	5892932	6152917	5393965	5292862	3864452	3210377	2114404	2448887	1150645	2825065
(exo)-spiro[Cyclopropane-1,3'-tricyclo-3.2.1.0(2,4)]decane]	N/A	37.366	91.0543	11.8	719193	C10H14	1873	N/A	N/A	wiley9	967597	6766729	394937	948851	463869	893305	249503	6267832	1458111	1	1078541	1	573529	839812	1248221	2388718	1012908	1	1	1	1645262	983633	1	1	1	980663	7372864	1	2338780	1443818	1	1
Ethyl trans-4-methyltetrahydro-5-oxo-2-furancarboxylate	N/A	37.423	99.044	32.8	625791	C8H12O4	1874	N/A	N/A	wiley9	73945	9733800	4787489	390197	422994	6437250	2901908	657917	896327	323362	744935	4950226	591437	924088	499626	757934	1285941	520655	1247829	538341	83415	1354691	1660125	1243449	946519	757690	491963	492855	938997	598570	800881	129231
trans-4,7,7-Trimethyl-2-oxabicyclo[4.1.1.]octan-3-one	N/A	37.483	69.0335	8	2726691	C10H16O2	1878	N/A	N/A	wiley9	4010214	26536066	23403885	4365144	3678413	19530727	15294434	4345521	5352103	3584696	4032836	18158149	3951283	4177054	4253907	6238382	4592199	3560070	3947913	3125773	3908874	4009240	5169837	3981986	6247477	3973267	2735286	3185977	4902162	3354425	5139001	3674608
1-Dimethylthexylsilyloxyoctane	N/A	37.571	187.148	1.8	1399670	C16H36OSi	1880	N/A	N/A	mainlib	875276	5022208	983307	1864004	771215	1303997	1128982	2331050	775435	143917	566479	264949	297264	179429	633814	1303975	2948895	233293	170049	1749787	1723131	1591557	1385585	1224446	3676466	4586716	2726408	1529993	2423179	1970327	22214	41056
2-(4-chlorobenzoyloxy)-5-(4-nitrophenylazo)-1,6-methano[10]annulene	129216-81-5	37.654	138.995	30	8253504	C24H16ClN3O4	1883	N/A	N/A	wiley9	5183405	17259254	27632362	6378116	4975829	32999157	39635755	7199946	4635318	5974362	4777024	16304741	6523342	4366378	5764362	8576129	4872415	6869555	4656025	6857004	5642304	7322716	12631329	8499903	10369642	9964418	7457075	9581096	4425389	7820421	8196696	65345
4-(2,4-Dichlorobenzoyl)-3-phenyl-5-oxazolone	N/A	37.675	172.955	12.8	1055140	C16H9Cl2NO3	1884	N/A	N/A	mainlib	2217779	4189017	10195416	2206925	1940540	8565709	8334715	2239522	1839830	2676653	1316095	4084906	2293810	1386549	1751070	2455445	1490944	2634767	1812711	2239157	1717823	2553793	4132005	3152875	3709851	3382825	2647651	3040916	1744939	2306712	4380508	3263
4-(2,4-Dichlorobenzoyl)-3-phenyl-5-oxazolone	N/A	37.958	172.955	75.9	362493124	C16H9Cl2NO3	1894	N/A	N/A	mainlib	238007775	486748945	1257523133	246566724	225728698	1162286289	911460788	247297770	217837987	219395662	172043758	490417374	234999275	161538350	196264929	283909712	192310998	251592240	196962665	224749423	192420544	258125088	444474240	311504185	338903890	329682837	242916506	285664146	201051629	246600855	408449506	387921
5-[(4'-Methoxybenzyloxy)methyl]-4-ethynyl-2,2,4-trimethyl-1,3-dioxolane	N/A	38.164	71.0492	3.3	768730	C17H22O4	1902	N/A	N/A	wiley9	499088	1837834	10802519	983809	1238771	4154989	2206047	810788	3747958	1	806173	2933737	688929	2048673	1422249	1174850	1457967	1623609	845980	1232948	1182071	1746716	2497614	1407525	7253264	1	1308845	1	1613944	1029781	536863	1
Levoglucosenone	37112-31-5	39.915	97.0284	13	6135319	C6H6O3	1971	N/A	N/A	mainlib	2890665	13616307	13444958	3669380	2611140	4870486	21916179	2994853	2536463	3449004	1935076	4071571	2593391	1862960	3039327	3749458	3638312	2909091	4944001	3371634	3378849	3458413	3245778	3691004	4359449	3470968	3377124	3207042	2781856	2767604	3795674	2741770
2(3H)-Furanone, 5-butyldihydro-	104-50-7	38.209	85.0284	54.4	7439526	C8H14O2	1904	1910	6	wiley9	7689375	86985873	97538699	7347847	7176556	76792508	36597865	10950625	17708838	6111993	10656589	22285196	11253828	12146303	8656834	10523619	17563859	10341812	16828307	8692031	8181446	19296019	20529055	18350471	12377426	11663111	6372125	7542131	15187518	9205668	8664686	2562107
Benzofuran, 5-chloro-	23145-05-3	54.233	152.002	17.7	1641668	C8H5ClO	2568	N/A	N/A	mainlib	2855249	3310155	7474669	3240223	2910393	9301840	7622143	3589088	2379342	3163455	2331606	560411	3161068	2454778	2738341	2587938	2249799	3326740	2520809	3412641	2663025	3470422	3087791	3511568	3121443	3016996	3690389	3485896	2003036	3324523	2705679	41249
(E)-4-(4-Methoxyphenyl)-3-phenylbut-3-en-2-one	N/A	38.427	135.044	3.9	1213151	C17H16O2	1913	N/A	N/A	wiley9	852486	8410522	5109772	781743	764457	7147304	2670849	765258	1004007	711624	946223	2659015	766308	1031889	762722	1126348	2358223	795420	2140055	793799	773808	2089094	3451179	2263067	1290047	956548	645046	719377	919111	905402	1172171	218370
1,4-Bis(cyclohex-1-enyl)buta-1,3-diyne	N/A	38.549	85.1011	11.6	865822	C16H18	1917	N/A	N/A	wiley9	447399	735216	647592	1	1	5774862	330578	2822098	1	254266	966203	468469	301960	1260824	853140	1761187	918500	1381520	1	888031	1094634	1155939	583422	379546	1481490	665369	592588	368951	1	280799	1	1
Hexanedioic acid, mono(2-ethylhexyl)ester	4337-65-9	50.573	129.055	9.8	7547912	C14H26O4	2426	N/A	N/A	mainlib	2810539	6409992	6772127	57870	4981957	5242357	2952736	7019793	6247176	5701476	4507948	7305044	4599617	8035251	5433508	7826013	25563482	11771456	46440	11887771	10485427	10632082	7423279	27536	8626477	36220	57249	6996375	97794	40138	56354396	1
1-(2-aminophenyl)cyclohexan-1-ol	106795-52-2	42.118	43.0178	3.5	37980998	C12H17NO	2059	N/A	N/A	wiley9	2776980	12639658	55406642	2722701	4688391	23961318	8312823	7337890	31589128	3328669	6685737	9422505	12272807	10706865	7672011	5399127	21700332	25498491	5786669	5874861	8698900	48250976	8719459	16430715	6873313	13313668	13179780	67406666	33922439	8419077	2181776	1
4-Methyl-2-propyl-2,5-dihydrofuran	N/A	38.574	83.0855	4.6	1416202	C8H14O	1918	N/A	N/A	wiley9	798528	2227676	1	703605	1	5343828	755552	2988314	1	1	443325	1	668865	1538193	749942	2403825	1	2056766	479355	3696669	2171111	2084697	2175112	1284958	2928662	1333395	1391402	879398	1	1	1	1
geranyl linalyl ester	N/A	38.63	135.117	2.5	7312458	C20H34O	1921	N/A	N/A	wiley9	194768	1133366	1	1797067	1	339764	386834	849346	8317297	1370539	1	2104894	1	5495991	1130497	1924494	4242021	12339880	2615420	1	3991159	2102979	15183469	16085090	5549639	4300706	2560338	13615458	26409621	1	61919	40061
2-[1'-(4-Methoxybenzyloxy)cyclopropyl]-acetamide"	N/A	38.687	80.0495	4.1	1583617	C13H17NO3	1923	N/A	N/A	wiley9	683745	915433	2576432	603031	810733	1751765	1335807	3039864	2837751	515971	1996123	1096601	1998390	1898421	1375394	549063	1174032	1371400	1087000	959487	819110	1852884	1650937	1384798	1217595	1112161	818625	1592879	1633087	1154225	330967	40029
(2-((Trimethylsiloxy)methyl)-3-allyl)trimethylsilane	84642-39-7	37.801	147.066	4.5	764032	C10H24OSi2	1889	N/A	N/A	wiley9	2739470	4198151	1	2268394	831345	1	3269866	1	1497854	974784	2711836	2106358	3422847	1200297	2968674	1054693	1153476	2507487	1483676	1	1	1	1	1	1	1	1926451	3694607	1586275	1653549	1131651	11060
Benzyl (3,4-dichlorophenyl)aminocarbonyldiazenecarboxylate	N/A	38.795	186.971	2.4	2643094	C15H11Cl2N3O3	1927	N/A	N/A	wiley9	913809	1699720	3161929	1069712	885596	3681139	2902190	1035561	722180	1049400	712953	704235	1010228	652078	798162	1114736	880635	1023808	900585	1161171	758651	1319864	1787438	1554174	1096448	1368537	1067244	1187926	630018	1194335	1196229	1546
n-Octyl isocyanide	N/A	38.857	82.0651	6.6	463391	C9H17N	1929	N/A	N/A	wiley9	306271	1490988	936454	264507	239981	1222487	510510	378029	271479	287087	237895	310411	362910	228666	280351	390601	584093	295005	606235	333565	291578	471408	484654	498587	466593	376977	339271	275745	196233	348792	208246	113111
2-Ethynyl-2-methyl-3-methylene-1,4-dioxane	N/A	38.995	105.07	3.7	2124258	C8H10O2	1935	N/A	N/A	wiley9	1420519	11973978	2396092	6724935	1	3832638	4971134	13381035	13257254	5886459	13105216	4277548	4140730	8546832	4031060	10286782	1	1	14014670	13820471	7935106	5673884	27528261	26214015	4315669	3422297	12676960	10950822	17417746	1	178759	551022
Dipropyl 3,3-dimethyl-3H-pyrazole-4,5-dicarboxylate	N/A	39.019	112.015	2.7	1281524	C13H20N2O4	1936	N/A	N/A	wiley9	9517152	15131629	11306512	1	11750741	18131755	15797095	11992287	11794905	12025411	1	17265958	12678224	3275300	11833571	9094372	9780384	10746597	10131103	11144100	11339722	11903396	11676015	10764954	12959737	10808736	12812653	14042537	2938675	11112763	12079270	1
1-[1-(1,2-Dimethyl-1H-imidazol-4-yl)-1-oxobutyl]-2,3,4,6-tetraacetoxy-.beta.,D-glucosepyranoside pentaacetate	N/A	39.054	112.016	0.4	8743225	C23H32N10O3	1937	N/A	N/A	wiley9	4495155	15131629	11306512	208861	36594	18131755	15797095	36287	128788	12025411	11991151	17265958	12678224	87455	11833571	9094372	9780384	10746597	10131103	92179	23860	56043	11676015	10764954	12959737	10808736	31743	14042537	225740	28587	12079270	15125987
1-Dodecanol	112-53-8	39.163	55.0542	3.5	37532853	C12H26O	1941	1969	28	ias centrelab flavor	9682451	20829895	11033882	9158349	19902235	35293952	8449960	17813988	12906155	7232325	20517231	7033649	8995102	17338392	8424163	17029392	12541682	17666430	8602530	18771107	16152406	16419953	10202712	9530192	9660619	21748168	16645704	9897450	12694751	20788697	2279144	816923
2-Benzyl-4-picryl-5-benzylcarbamoylimino-1,2,4-thiadiazolidin-3-one	N/A	39.283	91.0542	4.7	3860265	C23H17N7O8S	1946	N/A	N/A	wiley9	2745747	24902309	925665	74628384	1	4549973	30044658	25802419	69733996	725139	215668712	23305055	11124540	90229538	13477783	23932692	29935501	41498063	9529741	80283624	8328090	6074265	571220	9893329	9907223	3039848	22232125	15753270	111680852	138970673	778760	1
Methyl (exo)-7-cyano-(endo)-7-methyl-3-oxo-2-oxabicyclo[4.2.0]oct-4-ene-6-carboxylate	N/A	39.315	126.031	1.8	4117394	C11H11NO4	1946	N/A	N/A	wiley9	18266562	44559840	24832120	19497416	17827364	26629393	26466469	19755549	17516601	18820380	18554515	23865567	19898461	17959702	17740764	16944516	19324277	16042281	18937423	17306150	17117948	18342451	17435634	16618403	19838318	17551170	16812405	17524525	14906205	15342837	16933230	22037878
2-(2,3-epoxypropyl)-tetrahydrofurane	N/A	39.325	71.0491	4	2656130	C7H12O	1948	N/A	N/A	wiley9	3479758	4759276	2178011	3384906	3161244	2705021	4633141	5166001	14319794	2961480	8087982	456863	7237528	10553043	2898164	2435407	4585642	6418489	5113150	4193473	2647541	12271817	7282337	10571447	3076473	5434168	3284878	3126911	8403536	5376537	2966389	1
(S)-(2',2'-Dimethyl-6'-methylene-1'-cyclohexyl)methanol	N/A	39.372	121.101	3.8	39937874	C10H18O	1949	N/A	N/A	wiley9	261389	1587693	2502635	242535235	23969239	1864443	27729259	1653040	476919743	985912	498598490	25419038	84189739	265309642	36953337	75134583	65731033	295277462	1	223232288	719434	566115	1	1	597511	20262253	371067	1	243043757	34218106	79674	25645
trans-Pinocarveylhydroperoxide	N/A	39.408	135.117	1.9	3103333	C10H16O2	1951	N/A	N/A	wiley9	1194482	8496058	9368703	52732327	1	8943059	11787651	6054061	101203485	4242412	85031406	6268969	10926292	60690307	4565463	6547296	34136384	25098051	5329864	1	3078620	5706972	8818328	8595694	4317465	3676629	2403706	4751449	28356739	94788762	1454689	149081
1.alpha.5.alpha.,6.beta.,8.alpha.-6-benzyl-3-methyl-2,4-dioxo-8-phenyl-3,7-diazabicycl[3.3.0]octane	111016-23-0	25.818	229.002	1.3	1279269	C20H20N2O2	1483	N/A	N/A	wiley9	2503424	7397561	13154514	4968409	3878407	12136290	11546078	3525577	4006182	3988680	3443957	8614743	2627347	4207071	4106552	4552917	2373735	5137259	4318178	4366699	4580026	2532904	7388970	5441344	5966267	4844628	4771661	6593042	2654391	4359773	4073427	77115
(1.beta.,2.alpha.,3.beta.,4.alpha.,5.alpha.)-1-nitro-2-acetylamino-3-benzyloxy-4-acetyloxy-5-[(benzoyloxy)methyl]cyclopentane	132072-76-5	38.793	91.0542	9.9	3690270	C24H26N2O8	1927	N/A	N/A	wiley9	2496201	21760920	1335054	5761188	1	3912806	4247968	22837895	17195870	3237081	14493774	4419128	5031904	10759815	5775167	9821281	10269465	1	6667448	16072459	8412741	7611636	13150367	9690435	9103938	5900140	24069395	15609792	18701997	18382468	1	1
Guanidine carbonate	3425-08-9	40.441	43.0178	32.6	3135830	C2H7N3O3	1990	N/A	N/A	wiley9	2486232	25813779	15757472	3284324	1983095	16347208	21665843	3290464	2256876	2653099	2014558	20248126	2833806	1773287	3592473	5047682	2790510	2820397	2615761	2824228	3741341	3182075	4772799	3329857	5491837	4337025	3664271	4118152	2430731	3187113	3104750	1
(+-)-1,2-Epoxy-3-Tetradecanol	N/A	39.494	56.0621	1.3	7274718	C14H28O2	1954	N/A	N/A	wiley9	302347	874126	3286444	373998	500325	2587193	742408	933448	1085388	224796	648003	1	935347	717128	359329	546239	535164	652299	431867	454383	386959	1069803	555009	693891	386174	561585	526385	301705	634567	536976	208054	26758
2-Methyl-2-(p-chlorophenyl)propyl 3,4-dichlorobenzyl ether	N/A	39.754	123	1.9	1869324	C17H17Cl3O	1964	N/A	N/A	wiley9	1810992	2680952	9364344	1646941	1516694	9442121	3216306	2062105	1716545	1380538	970925	2066670	1604736	1130090	1510219	1401998	1288036	1826989	1251408	1455450	1172084	1937020	3024790	1952211	1593235	1905860	1652660	2051418	1572869	1749525	2346494	1
2,6,10 - trimethyl - tridecane (WITHOUT stereochemistry)	N/A	39.874	71.0854	13	1162678	C16H34	1969	N/A	N/A	wiley9	1	693773	1	1	1890998	10581414	493355	4714632	1	242347	1550804	1	1	2610993	1041638	1590256	567910	1860746	1	1029881	1776409	2532702	811512	528348	1959709	1	1	1	1	1950177	44602	1
5,6 - dihydro - (2H) - pyran - 2,5 - dione	N/A	39.971	112.015	9	927328	C5H4O3	1974	N/A	N/A	wiley9	6923344	7282518	6540375	6534378	5117357	5488863	5487085	5539310	5102853	5544256	5154031	5194763	5062838	4277089	4225082	4214737	4403427	4524842	4474310	3985321	5099187	4580286	4408965	5238515	5771792	4621798	5179865	4986477	4452652	3825330	8097304	13670465
3a-Methyl-7-methylene-octahydroindene-1-carbaldeyhde	N/A	40.045	107.085	4.4	2242207	C12H18O	1976	N/A	N/A	wiley9	356836	956025	2401832	4668778	230794363	1700224	907153	1	5771028	459785	1	224356	1350300	2722420	1	622693	1140139	1237118	1	607135	1	1216492	1	1	1	1	1	1	1	1	353328	1
Phenol, 4-methyl-	106-44-5	40.069	108.057	56.4	12129309	C7H8O	1976	2018	42	ias centrelab flavor	3309249	38783035	49654266	4176420	2376528	30786928	17184187	4349255	7172812	3130225	4570503	39880630	5943981	5001306	3051860	6322402	6631330	4955425	5059038	3253010	3334908	6518558	8786669	6382563	4939811	6165324	2833166	3399091	6959821	3866627	4827814	1028265
(exo)-spiro[Cyclopropane-1,3'-tricyclo-3.2.1.0(2,4)]decane]	N/A	40.076	91.0541	11.3	1923287	C10H14	1977	N/A	N/A	wiley9	2367619	19198266	5085187	4876180	1	4309638	2106321	17877678	9795760	1321710	11178200	3083676	2257187	4944604	3159737	4953761	3986325	2081371	2499111	5280736	3918604	4814198	1	1	1	1983268	16037487	5988920	1	1	478451	1
Dimethyl 5,6-dimethylbicyclo[4.3.0]nonan-8,8-dicarboxylate	N/A	40.131	145.122	2.6	6857270	C15H24O4	1979	N/A	N/A	wiley9	138768	19238854	2546527	30779648	403345415	12571238	2714671	123909	4493664	4460144	2260051	4902535	3372791	47013137	4677312	13560	69828194	3671746	23139265	58746	4261248	489299316	51287925	48698392	22648369	32070456	6553874	2067334	1959397	2264582	2235812	1038
1-Nitro-3-methyl-2-(1'-phenylethoxy)butane	N/A	40.198	105.034	8.2	3816781	C13H19NO3	1981	N/A	N/A	wiley9	5885540	7547418	14721171	40347783	120444	7403141	59478407	6221557	9981421	9991688	9671436	4357149	17676265	8084130	3637293	5607913	10606823	15387752	8971557	20062035	10030116	7182733	18747598	13251216	25010290	5988174	9861911	5468184	5060105	4594299	1782876	14183
1,1'-Biphenyl, 2,2',6,6'-tetrachloro-	15968-05-5	43.444	219.984	4.6	1239535	C12H6Cl4	2113	N/A	N/A	wiley9	2306402	2888257	983668	1530348	2698335	1295078	3997982	3433065	1729367	1498438	2876667	2541092	113815	2751561	2729942	2416230	1719441	2072043	2929745	4117	3320023	2152134	3731439	2929257	3636786	2240135	2527903	3214183	1242518	907317	1	1
Benzene, 1,1'-(1,2-ethynediyl)bis-	501-65-5	44.286	178.078	2.8	1075436	C14H10	2149	N/A	N/A	wiley9	2297257	7840901	13405429	7160387	5614241	4812351	6500764	7770556	61781	5559483	4959316	6932176	5236402	5963225	6020901	2974594	6015813	4122060	3912636	5274798	3174793	6559304	8325583	3703667	5353552	6185798	10702000	14625105	2620773	4089689	2123712	1
2-(2-Oxo-3-cyclopentenyl)ethyl acetate	N/A	40.208	82.0777	0.8	2215890	C9H12O3	1983	N/A	N/A	wiley9	1859627	19164070	26993892	1	54373227	23957687	13590699	3378108	7666528	1	2037148	11943598	4023985	5768207	2978404	1761342	6566567	4381662	2899036	1502743	2267027	19040962	4198468	3325506	1	3330294	3050381	1	1	1	2302728	36491
5,6-Dioxoheptanoic acid	N/A	40.303	115.039	14.3	1449127	C7H10O4	1986	N/A	N/A	wiley9	4060073	4522492	1489538	1517372	1328575	1627607	3056495	7023407	3390574	2740814	3494057	1942954	2300480	2689781	1601337	2223603	2435897	1209745	2083381	2458634	5364156	6013939	1824295	1913029	2742823	2727073	3985337	2897635	1458526	1687259	197896	278929
4H-Pyran-4-one	108-97-4	35.338	96.0205	23	3525817	C5H4O2	1798	N/A	N/A	wiley9	2220845	24479260	15751525	2883669	1986227	19904828	31362218	2847982	2259165	2423973	2169344	22709164	2523367	1910226	3068942	4531426	2877714	2473032	2515017	2600740	2864477	2908947	4596582	2973147	5828829	4164726	2680515	3539895	2342652	3146763	3143933	808661
Silane, [[4-[1,2-bis[(trimethylsilyl)oxy]ethyl]-1,2-phenylene]bis(oxy)]bis[trimethyl-	56114-62-6	40.626	355.07	1.3	1211166	C20H42O4Si4	1998	N/A	N/A	wiley9	2220309	1	1	1653520	1321838	1600246	1	539560	1249706	879883	915978	1	517047	1474884	665797	1	1149125	578520	1021303	536198	1094897	627586	1	1	1	1	562070	688758	1170286	636916	1	126172
1-(2',3'-Dihydro-1'-methyl-1H-inden-3'-yl)-3-hydroxy-3-methylbutan-1-one	N/A	40.451	131.085	5.5	671509	C15H20O2	1991	N/A	N/A	wiley9	582265	845298	2153882	391108	2176161	1682692	662115	511298	995856	426734	464423	1	783443	804562	387621	408650	184550	578603	616013	284710	357613	1067405	437934	751252	183661	283780	363772	1	1	1	426567	1
(2R,3S)-1-(Tosyloxy)-2,3-Tetradecanediol	N/A	40.466	71.0491	29.1	8436657	C21H36O5Si	1992	N/A	N/A	wiley9	8302269	20250436	6305984	5976822	4124687	10667373	15371437	23380608	9342381	10663994	11796696	18133798	9637655	9498045	10897601	14735869	6160584	8055546	8807329	10771869	13120404	9101258	6520765	5920931	21770425	7839246	10803032	20292573	4051114	4698846	1380251	1706057
2-(2,3-epoxypropyl)-tetrahydrofurane	N/A	40.61	71.0491	13.5	1558347	C7H12O	1998	N/A	N/A	wiley9	3034011	5305142	10139637	2763442	2966597	9506062	2578013	3964238	6066763	2647731	3783692	547719	4189823	4741198	2544005	2615115	5458095	4263509	7023615	3274270	2575522	9483746	5994872	10388812	2840688	3595241	2656983	2346461	3618823	3766077	2173904	1
1,3-Dimethyl-5-pylazolyl-2,4-dichlorobenzoate	N/A	40.718	172.955	78.9	16418464	C12H10Cl2N2O2	2002	N/A	N/A	mainlib	14008436	32040408	57871232	13797876	12407887	65347841	66181934	16728063	11707132	12915400	9419179	12490817	15594933	9680915	13515467	16136351	11431348	16348947	10993903	14479321	12750670	12392205	21036651	16892140	15419335	12762206	15890097	18587332	10132790	11325714	17055252	131710
2-Pentadecanone	2345-28-0	40.737	43.0178	20.4	12669800	C15H30O	2003	2019	16	wiley9	5242200	14265298	32838734	4799263	4326523	26655916	10637252	8474220	10690724	4500481	6840175	1821012	10146678	7979334	5147514	5249017	8730390	8181852	9068518	6373126	5517044	16340612	10641100	13061784	6430191	8288788	7167906	5215132	7826281	6613438	3829925	1
2,3,5,9b-Tetrahydro-(1,3)oxazolo[2,3-a]isoindol-5-one	N/A	40.939	145.052	48.6	1154387	C10H9NO2	2010	N/A	N/A	wiley9	450425	9174249	5970606	1271500	447767	2837896	2088307	701114	708047	1033737	260441	1249670	755575	278119	455984	2539880	1725160	761542	1690761	710875	397988	1454539	1907654	1851985	697012	1226904	4944	361448	683856	727182	603623	29573
2,2-dichloro-3,3,3-trifluoro-1-(3,4-dichlorophenyl)-1-propanol	106019-02-7	47.523	174.971	9.7	1872275	C9H5Cl4F3O	2289	N/A	N/A	wiley9	2055713	2543193	7772614	1988730	1998859	7742194	5008637	2487259	1869026	1943126	1554516	791630	10760	1518441	1960678	1628783	1291421	2378289	1382586	2158907	1700406	28326	2221758	2251323	1836955	2061761	2074120	2271811	1462927	2213926	2141899	1
4-[(p-Chlorobenzoyl)oxy]cycloheptanone	N/A	41.044	138.995	9.4	2438556	C14H15ClO3	2015	N/A	N/A	wiley9	1487670	2986373	5520602	2156661	1558776	5506698	4933158	1779189	1451066	1432285	932389	1305418	1538613	1124549	1348653	1798441	1199675	1569544	1374544	1341348	1313842	1364253	1765195	1526709	1558161	1265591	1235930	1577565	1099510	1072481	1601954	925
2(3H)-Furanone, 5-acetyldihydro-	29393-32-6	41.066	85.0284	6.3	8729819	C6H8O3	2016	2026	10	mainlib	9310350	79675207	93815473	10074346	9040753	79197491	33673099	16624853	20357005	8110881	13553610	12355366	14383055	14366964	10965864	11949487	20030286	12626703	19471515	9919628	10722704	24743227	23192047	22199005	13821075	12004087	8071752	9423701	14914086	10413406	8729076	3125768
(7R,8S,10S)-10-Benzyloxy-7-(tert-Butyldimethylsilyloxymethyl)-8-dimethyl(phenyl)silylhenicosane	N/A	41.241	135.062	0.9	5829874	C42H73O2Si2	2023	N/A	N/A	wiley9	3822565	1775184	801850	9665275	15564167	2872791	2173944	5436312	1662714	620028	741858	505394	33740026	1691688	660156	4868079	1299041	10956151	825207	912967	16895942	75351624	2677988	47842585	11634725	3398990	1713405	3007	10950335	988732	145677	56475
5-Fluoro-2-nitromethyleneadamantane	N/A	41.254	91.0543	16.4	1236438	C11H14FNO2	2024	N/A	N/A	wiley9	3326045	17873355	7283527	4453105	1	3388284	3619119	3162284	1	2490321	1793017	3065367	2064953	799213	1399009	3645455	3597152	1476228	3333094	1238317	1100066	2965224	2849444	3420160	1288262	1768927	1	1	1	1	3178592	3382170
4-N-pyrrolylbutane-1,2-diol 1-p-toluenesulfonate	106681-47-4	37.296	80.0495	14.1	2687535	C15H19NO4S	1870	N/A	N/A	wiley9	2018909	4206552	6043407	27079928	4995728	5291023	4884471	2396112	15730205	3498525	9573906	4555957	5396257	3183630	3081679	14290046	4163230	2574402	4979263	4016740	3963364	6649738	11032677	7548997	6634719	8777661	2130827	3913749	2622778	2637669	732988	97249
LILY ALDEHYDE	N/A	41.435	189.127	27.7	3215659	C14H20O	2031	N/A	N/A	wiley9	504507	98405	1839220	24306	4911413	16596	14016	9768	8410	30641	14002	8010	2493	16519	7777608	19993980	1216866	30454	975515	15288	3133895	1824964	44760	1951941	16908	6088	2964445	19121	3056060	12941	7772	1775
(S)-1-.alpha.-Methylbenzylamino-1-(methylthio)-2-nitroethylene	N/A	41.679	105.07	48.8	1600464	C11H14N2O2S	2040	N/A	N/A	wiley9	2628797	15326644	1502693	1349785	1	2318818	1097464	21978847	8357995	957954	3057154	1123104	1308103	2503620	3362628	3952979	2733402	751964	1320754	6706882	3589811	4092483	2111639	797653	2153966	2208844	15496842	5678910	1765647	2991073	101938	193562
1-PHENYLETHYL-ALCOHOL	N/A	41.725	122.073	10.3	369199	C8H10O	2043	N/A	N/A	wiley9	213227	1109888	643136	201494	219459	463438	284474	460512	935689	175492	554226	441157	691828	535544	224098	218497	271204	471179	349595	309797	210357	887724	505249	761474	259135	429016	204493	209953	483796	372231	193513	104796
1,3-Dimethyl-2-thioxo-1,3-dihydroimidazole-S-imide-N-p-toluenesulfonamide	N/A	41.745	128.062	2.1	2611726	C12H15N3O2S2	2044	N/A	N/A	wiley9	1393731	3140254	7018939	2160197	1461948	13358673	6613070	2490159	1112168	2752939	1913343	1080069	2647753	1365064	3155320	2782949	1764990	2402485	1696691	2751396	1879758	2407713	3080856	2971589	2970903	3204545	2827112	2561716	986754	2621427	1476585	1
1-(3-furyl)-2,2-dimethyl-3-buten-1-ol	123030-46-6	35.042	97.0284	3.1	1376393	C10H14O2	1787	N/A	N/A	wiley9	1944353	3183970	2645074	1950390	1777071	2490153	2556900	1791348	1690118	1672485	1635309	2616081	1590768	1447971	1358578	1440660	1664658	1362065	1624200	1468976	1437473	1395414	1436059	1482400	10028	1501221	1307713	1322544	1197903	1321797	2351840	2990498
4-(2,4-Dichlorobenzoyl)-3-phenyl-5-oxazolone	N/A	41.784	172.955	60.3	87412950	C16H9Cl2NO3	2044	N/A	N/A	mainlib	78167236	164299421	386895689	73508308	73469582	316075925	251969563	73355114	70768864	68343106	50094545	70679595	67884190	51897658	64995317	85944059	59511564	67280715	61567847	59518767	52755102	62309445	88096074	75114645	79892136	65498696	62629426	66442196	61183300	56720764	108015165	304273
p-Methoxyphenyl 2-(acetylthio)benzoate	N/A	41.794	124.088	6.2	10514428	C16H14O4S	2045	N/A	N/A	wiley9	4453341	16817593	47525230	4859378	4121842	38117142	10682516	7976502	15844163	4173134	9080555	669748	12737289	11481326	4082899	4424222	7945400	9859792	7734231	5838827	4499105	16374659	11326487	14385086	5664238	9775758	4598672	4506207	10065741	7385885	4243532	43348
anti-3-O-Benzylpinanediol 3'-phenyl-3'-hydroxy-2'-methylpropionate	N/A	41.865	91.0542	3.3	1999469	C27H34O4	2049	N/A	N/A	wiley9	3377762	19319615	1	1997743	1	2674531	927579	19392148	9700242	1114935	4834052	1473514	1687611	2911394	4196003	3825451	3961234	943712	2041403	7653775	3800592	5583851	3887648	1949374	2472439	2926953	17888127	7874796	2123533	7878799	1	1
3,7,8-Trimethylpyrido[2,3-d]pyrimidine-2(3H)-,4(8H)-dione	N/A	41.969	149.023	69.7	108181280	C10H11N3O2	2052	N/A	N/A	wiley9	237275290	1289995919	2818770985	626964861	1007629138	627672334	788010230	1012711860	1402229496	777266076	780548389	1412899240	589772925	758109200	866353572	935641095	661759200	839916631	451801217	682334437	876097840	887465930	1180101896	1220380731	760351573	1204609628	1650215075	1646010756	1243668102	1037111143	166433027	1
2,3,5,6,7,8,9,10-Octahydro-5-hydroxy-2,7,9-trimethyl-5,9-methanobenzocycloocten-4(1H)-one	N/A	42.016	191.179	0.3	22646089	C16H24O2	2054	N/A	N/A	wiley9	324869	2198819	2290513	197094	21113214	36857573	286475	7707492	4042146	210240	3751148	553552	2780977	3159605	155354237	16491643	4066454	7896965	2705851	277525	11279724	6457595	408039	2059083	2495347	2611082	21916539	4595692	1875185	542348	62362	228522
(1.beta.,3.beta.,4.alpha.)-3,4-Bis[dimethyl(4-methylphenyl)silyl]cyclopentan-1-yl acetate	N/A	42.04	149.023	26.4	112406820	C25H36O2Si2	2054	N/A	N/A	wiley9	237275290	1289991640	2818760452	626964861	1007629138	627681421	788010230	1012711860	1402229496	777266076	780548389	1412899240	589772925	758109200	866353572	935641095	661759200	839916631	451801217	682334437	876097840	887465930	1180101896	1220380731	760351573	1204609628	1650215075	1646010756	1243668102	1037111143	166432703	1
3,3-Dichloro-1-isopropyl-4-phenyl-2-azetidinone	N/A	42.048	172.955	31.4	2051634	C12H13Cl2NO	2056	N/A	N/A	wiley9	5952972	12802184	9251052	4364013	2419632	14866126	25425619	7367980	1	6490727	1	1	2553888	1	5914117	3997821	2005557	1	2452651	1	1	2227147	1	1	4003139	4207434	1993616	1	1	1	6781647	30753
Methyl 4,5-dimethyl-7-oxo-2-heptenoate	N/A	42.184	71.0491	14.1	2131142	C10H16O3	2061	N/A	N/A	wiley9	1	6602867	18296902	1	1	8545292	3460281	1	1	1	1	1	1	1	1	1	6595253	1	1	1	1	1	2108529	1	1	1	1	17854701	1	1	1070896	1
Diethyl .alpha.-ethoxy-(4-methoxybenzyl)phosphonate	N/A	42.399	165.091	8.9	3437801	C14H23O5P	2069	N/A	N/A	wiley9	2357352	9619529	3691844	3310606	2697271	4547051	3174051	4117587	2514633	1875284	4029098	4072655	2928651	2835893	3094500	2862063	4431154	2333102	2071156	3024660	4066238	3714091	4649769	3128041	3871632	5309372	11142640	3595872	2948934	3712210	785386	479594
ent-Halima-1(10),13-dien-15,16-olide	N/A	42.489	191.179	1.1	5082960	C20H30O2	2074	N/A	N/A	wiley9	841087	5554235	1388691	541452	5455002	8873248	695375	2015654	1467025	501301	1276278	877545	816669	895367	43347287	4440070	1326565	2199314	716949	674912	3433203	2132188	954428	719348	801341	782695	7107284	1776693	861165	985217	66214	77798
4-Methyl-N-nitroso-3-(3'-phenylpropyl)-5-sydnone-imine	N/A	42.676	91.0541	16.6	1482488	C12H14N4O2	2081	N/A	N/A	wiley9	2842237	14256918	1	1	1	1025257	1208277	14392332	8825637	1	3020756	1215582	991313	2466250	3353671	2365941	3526212	1473803	1	6870095	2253609	4047798	2303601	936372	1888972	1780713	12114261	7496009	954201	3899832	1	1
3-Pyridinecarboxamide	98-92-0	42.705	106.029	89.2	25619270	C6H6N2O	2082	N/A	N/A	wiley9	1106234	444263	16274	1548287	157810406	29969911	58523251	17015568	168202908	2609803895	613550222	92051003	47789056	7047032	285001694	9640292	12396627	755304677	20586543	426918697	12029262	130558515	8642299	6691561	11179	5602908	26628435	35450	13303	2314386	25118	2473
3-(2-Hydroxyethyl)-3-methyloxetane	88214-48-6	32.116	68.0257	1.5	1081925	C6H12O2	1686	N/A	N/A	wiley9	1712779	7112203	6601753	1514563	1323764	7092378	4608995	1935121	2418276	1126901	1577875	9481804	1931610	2077830	1527629	1889581	3211985	1632876	1874419	1645226	1810712	2163204	2943350	1875398	2096534	2735910	2240665	3020804	2359168	2464733	1437001	293988
2,2,5,5-Tetramethyl-1,3-dioxolane	N/A	42.713	101.06	0.5	10760131	C7H12O3	2083	N/A	N/A	wiley9	101324	9659358	1	1	1447190	1	663383	1	1	1	1	2947606	1	406073	1	1	10236426	1275719	9251589	4236987	509875	4060553	1	1603753	1	1782322	2963621	1	1	2742977	494193	48654
Diethyl 2-(4-chloro-2-ethoxycarbonylaminobenzoyl)malonate	N/A	42.779	152.002	1.7	3677960	C17H20ClNO7	2085	N/A	N/A	wiley9	6720719	8009247	7823573	10541721	8833812	7701090	20613807	19189225	5682300	6931768	8344359	31841	842809	8028662	72692	9106407	6624319	21604	8711040	3834264	9020223	9098231	10109869	8827137	19535	11640581	8650151	11123757	12146574	5296801	89087	1
4-Cyclohexyl-3-(ethoxycarbonyl)-2-methyl-4-butanolide	N/A	42.835	115.075	1	4974023	C14H22O4	2088	N/A	N/A	wiley9	1696078	19574879	27709239	1	3753272	13347060	9821426	3042623	12639314	1	2845771	9343182	5333970	5028776	3602461	1	11940687	6557981	3083339	3259405	3954254	15285516	6061043	5608388	1	3680194	11002190	34992468	1	1	2582576	1
4H-1-Benzopyran-4-one	491-38-3	48.457	146.036	13.9	2038901	C9H6O2	2331	N/A	N/A	mainlib	1692459	7951431	7242918	1802194	1719283	6560609	5811387	1828233	1570711	1619620	1009276	687541	1644373	1270939	1694468	1651608	2966322	1578486	3285338	2244208	1680775	1863745	1875584	2014193	2206396	2174223	1827827	1777071	1258071	2162224	1748273	190302
1,3-Dimethyl-5-pylazolyl-2,4-dichlorobenzoate	N/A	42.885	174.952	20.5	3083900	C12H10Cl2N2O2	2090	N/A	N/A	mainlib	2136708	3137687	7853514	2073947	2126925	5882917	3182552	1749231	1	1	1	1	1	1	1221070	1516774	1	1	3042471	1	1	1	1	1	1	1	1	1	1	1	2625811	9717
exo-5-Methyl-8-phenylbicyclo[2.2.2]oct-7-ene-2,3-dione	N/A	43.131	155.085	11.7	374653	C15H14O2	2100	N/A	N/A	wiley9	568166	1647588	561874	313243	362503	458999	670189	793936	517682	406336	640569	547154	478645	524152	429259	595925	631032	26458	407162	360338	566515	531302	385466	384063	55794	774045	1287526	741647	345038	442011	159310	149005
2-Formyl-2-methyl-tetrahydrofuran	80275-32-7	33.339	85.0648	18.8	1357091	C6H10O2	1728	N/A	N/A	wiley9	1636863	7079300	12427505	1393078	1542329	9391892	1761985	1876896	3643042	1142070	2171230	2009489	1973810	2599598	1335902	1408593	2702045	1892579	2898423	1436514	1228318	4081520	4226591	4115141	1647925	1607008	1200701	1154030	2636929	1635228	1664243	1
1H-Isoindole-1,3(2H)-dione, 2-methyl-	550-44-7	47.127	161.047	16.9	1425112	C9H7NO2	2271	N/A	N/A	wiley9	1624854	7926948	5142610	2387853	1915190	4285358	3846328	1637978	1557074	1851175	1005049	1047769	1365426	1310947	1382474	2517649	3185614	1759049	4669458	2476639	1457818	2248689	2603459	3749701	32036	2164289	1207749	1481727	1331864	2181111	1709780	395921
7-Methyl-6-oxooctanoic acid	N/A	43.237	129.055	9.9	3574345	C9H16O3	2104	N/A	N/A	wiley9	4384050	3153987	753939	2192915	1346603	2058622	1419415	3557547	1682448	1299990	2682391	1222181	1827102	3078283	1173625	1933016	2843381	889062	2307224	1333682	2832245	7215875	2714751	1635843	4123343	4220312	3638393	2027580	1399646	1343896	74617	53986
6-Pentyl-6-hepten-4-yne	N/A	43.347	135.117	1.4	1906242	C12H20	2109	N/A	N/A	wiley9	899227	2299161	1	11035962	1	3343768	871799	2613356	728919	16290602	1219076	635891	5113123	1021316	1815598	5173350	2423791	1009792	9740964	583423	1793773	2868808	17571715	2113618	7899796	3367557	4360036	13440710	44076527	1	161424	62039
(3Z,6E)-[3,4-2H2]-1-(Tetrahydropyran-2'-yloxy)octa-3,6-diene	N/A	43.863	85.0284	20.4	8445891	C13H20D2O2	2130	N/A	N/A	wiley9	9668745	47744617	77299861	12565052	8931921	65497918	24236004	13466740	19199380	8436350	14107089	4439384	14652700	14431534	10410535	8143518	19240984	11931811	19969662	10378048	10466586	26254242	21837323	22427385	12126068	10567997	7504220	9097698	16907918	10260212	7958395	3264365
3,4-Diethoxy-2,5-dimethoxytetrahydrofuran	N/A	43.944	73.0284	37.3	50821599	C10H20O5	2134	N/A	N/A	wiley9	28812594	73150544	53205898	53242749	19657171	71020997	62221420	36824196	28123405	26297251	30029513	39318304	32539718	22976061	26105755	24135705	42062371	24570286	25078893	34822923	38598618	62895835	51716709	31676949	43006526	31881333	17297074	23691071	19675986	31559281	9405596	2816200
2-(2'-Furyl)-3-methyl-4-penten-2-ol	N/A	44.057	111.08	4	1158515	C10H14O2	2139	N/A	N/A	wiley9	675619	4608984	1	1	409909	4196728	615153	2252777	1	1	1112620	456621	1490232	1460126	1404498	1301763	2136500	1	2415544	1079283	1611358	1066134	2395405	1172418	1331010	1920614	3312853	1	3384161	1204343	184273	117292
(S)-N(2)-Benzoyl-O(4' ),2-dimethyltyrosine	N/A	44.22	178.078	2.2	4090306	C17H17NO4	2146	N/A	N/A	wiley9	1	7840901	13405429	7160387	5614241	4812351	6500764	7770556	4893628	5559483	4959316	6932176	5236402	5963225	6020901	2974594	6015813	4122060	3912636	5274798	2303084	6559304	8325583	2693610	5353552	6185798	10702000	14625105	2620773	4089689	1	1
Phenol, 2-(2-furyl)(2-pyrimidylamino)methyl-	N/A	44.369	95.0366	4.2	570484	C15H13N3O2	2152	N/A	N/A	mainlib	976625	1965016	1834706	1249036	967944	3355619	1087050	1089710	7417	914813	1012468	2923462	1066426	907717	934169	36140	1443105	879876	4449	966277	5631	908597	1128322	985536	1038931	1038077	1034015	1195353	811916	1332267	910507	958800
1,3-Dimethyl-5-pylazolyl-2,4-dichlorobenzoate	N/A	44.438	174.952	77.9	41643166	C12H10Cl2N2O2	2154	N/A	N/A	mainlib	27555897	53791583	95110847	29183021	25431313	94096010	83672926	32994674	29697984	29394611	37240367	25004018	41937704	19227713	30322975	31967611	24241051	32771551	26988353	27623889	24787763	31753753	32826883	34340031	31117513	28397423	29539903	27839315	18434185	24973221	29230071	108166
22,26-Acetyl=epimino-5.alpha.-cholestan-3.beta.-ol	N/A	44.483	140.143	23.5	2285600	C29H49NO2	2156	N/A	N/A	wiley9	6585547	12658630	14169681	1602317	3492652	8430577	3613584	4108225	1526736	5951244	5453832	3461601	2701929	1422240	2033409	3120173	3308061	7853200	1796873	2011162	1640858	858919	1698220	1961850	10685219	4144457	3856863	2019083	1671735	2022556	1534887	395928
(E)-2-butenedioic acid diethyl ester	N/A	44.492	98.0362	20	29303611	C8H12O4	2157	N/A	N/A	wiley9	611953	50046275	4319173	483686	828832	2458495	1720239	1856232	930992	358464	589957	1621584	1270187	633614	727233	509652	47659302	2117149	77606932	52741856	3032094	16529865	6413131	10120459	1570329	21506794	4405268	897390	1309145	33330537	273550	465141
Cyclopentyl benzoate	N/A	44.528	105.033	16	3228749	C12H14O2	2159	N/A	N/A	wiley9	4445613	28530482	5336656	2631289	3185752	4783134	3889688	6906263	7582793	3703651	7989588	4078503	3906221	6039182	5670002	5883468	3945109	2280905	3628361	3720305	6540238	5705359	2471968	3126431	4722711	11101862	22433415	5950224	3561269	3311328	1128291	967494
Acetic acid, ethyl ester	141-78-6	7.297	43.0178	47.6	465345	C4H8O2	N/A	888	N/A	ias centrelab flavor	1540391	1	1	944146	1668512	1	1	1218181	1422034	1649857	1210084	1	1318227	1746351	1737852	1313711	1	1469571	1781999	2090639	1561975	1	1	1861883	1947633	1	1739257	1689464	2024455	2151496	1697170	1
Phenol, 2,4-dichloro-	120-83-2	44.612	162.967	1.5	62710116	C6H4Cl2O	2160	2145	15	mainlib	7834121	13969293	311456	51784	6604157	38443917	61779515	3919880	2649993	6699037	2310548	26742969	3261558	5519677	8903763	10790072	7503879	3901636	2558740	3102682	7452172	9300585	4838384	3742327	7355	3338477	7327476	10084239	3719488	3381795	10984279	1022
3-(2-tetrahydropyranyl)propanenitrile	N/A	44.703	85.0522	1.8	6766906	C8H13NO	2166	N/A	N/A	wiley9	11005142	12997179	14373899	9641915	11384414	14221700	11806618	8965138	31408	11967744	11070804	13152311	11504859	9672742	9630492	9925117	13338668	11350898	11369587	17028765	11034575	10391036	10668083	11480113	8056392	11006958	11227809	10396734	11942017	11658708	6196963	766443
2-Nonenal, 2-pentyl-	3021-89-4	17.633	41.0384	7.5	2817197	C14H26O	1241	N/A	N/A	wiley9	1479924	6752629	16174714	1556903	1151762	13380775	3512901	1794314	2861422	1188517	2123522	18854817	2135227	2245505	303832	2478640	2540145	2292212	1916600	1656709	1852229	4475911	6324616	4075296	2669977	4695883	1363095	403635	3444695	2159592	3139172	1
6-(Allyloxymethyl)-tetrahydropyran-2-one	N/A	44.746	71.0492	6.5	1635303	C9H14O3	2168	N/A	N/A	wiley9	1655571	3868953	9411519	1	1461628	8015768	7683514	1615758	7810549	1	1670709	1	1739312	2340676	962189	883333	2743390	2179834	3072310	1222737	1271497	3954774	3108245	3703793	1083932	1	2000969	1	1	1127357	2491751	1
Furan-3-carboxylic acid	N/A	44.891	95.0127	14.5	2670522	C5H4O3	2174	N/A	N/A	wiley9	4915044	17234286	3636365	2918268	4030877	10459500	12874418	5085258	3932780	2127552	3080658	9829256	2980958	4349159	5208719	2133606	12072466	3284611	5654450	5147754	5383037	5093361	59853	150933	5069779	4516943	8690293	8820834	3578214	7676174	2231241	581344
2,3'-Bifuran, 2,2',3',5-tetrahydro-	98869-93-3	11.006	42.0463	1.8	3213150	C8H10O2	751	N/A	N/A	mainlib	1443284	6247387	4538744	1454796	873649	4463727	3452566	1380900	1403115	1139786	1498082	6550645	1418308	993055	1090438	2003312	3348386	1445218	2415960	1759472	1530042	1892201	3665291	2418391	2152323	3592156	1335141	1899524	1829220	2370883	2500512	120953
2-PROPYN-1-AMINE, N-METHYL-	35161-71-8	10.113	42.0463	2.5	2377253	C4H7N	N/A	N/A	N/A	wiley9	1443284	6248457	4538744	1452420	875546	4463727	3452566	1172184	315776	1139786	1499589	6550645	1087721	831401	1884834	2003436	3348386	426093	2415960	1759472	1530042	1892120	3665291	2418391	396285	3592156	1335063	739254	1829220	2370883	2500512	120512
1-[(Benzoyl)oxy]-cyclohexane	N/A	45.125	123.044	13.6	16421369	C13H16O2	2184	N/A	N/A	wiley9	258179	19780488	4769589	64571977	45006613	103688	4907262	18855011	5620969	8232202	26738959	69059148	2639436	33605751	7517564	810618	81862392	7567103	14993231	2079046	86301921	132201271	912643652	29064500	119944545	62329	14247942	3201990	5090489	5284229	544491	1
2-Undecanoylfuran	N/A	45.262	85.0284	2	4904173	C15H24O2	2190	N/A	N/A	wiley9	2641359	9653809	37473787	1930929	2394262	24976872	6646898	4428661	12390888	1682047	5323027	837807	5896569	6912772	2374784	1950773	3863734	5275920	3804563	2785282	2485130	9060068	5431618	7270228	2714596	3924552	2790620	8702675	6998277	3302241	2395977	1
(E)-Undec-3-en-5-yn-2-one	N/A	45.422	121.065	4.2	1009608	C11H16O	2197	N/A	N/A	wiley9	2455163	3328194	1829371	1060458	1435130	2794235	1929736	1349442	1615806	1409623	1369079	1628018	1566240	1676035	1461951	2083735	2198206	1616272	1739983	1874913	1777675	1589148	1497389	1789202	3150139	2167907	2819420	2280313	1341990	1451267	1026895	213160
Ethyl 3,3-Dimethyl-2-(trichloromethyl)butanoate	N/A	45.475	123	4	2126760	C9H15Cl3O2	2199	N/A	N/A	wiley9	3610835	9360634	13042061	4321062	3572239	17189753	15926667	4078831	2916182	4106723	3156970	1564768	4218574	2955181	3930777	4555449	3384161	4176172	3354998	4445227	3777422	4900251	5373193	5408697	5087914	4708263	4444495	4424565	2416749	4820551	3821196	7191
3-Methylcyclopentyl acetate	24070-70-0	14.792	67.0542	58.2	6696120	C8H14O2	1145	N/A	N/A	mainlib	1388155	5721305	1115362	1564553	1323277	3863839	1423048	3155974	1347458	878909	2333276	4742740	1997820	1854220	2269977	1650834	2908299	934730	127092	3643026	3316144	3252090	2625764	1682600	2145938	2936714	5413780	4119280	2061308	1935979	159315	110600
5'-Bromo-2'-hydroxybenzene-sulfanilide	N/A	45.495	185.963	2.6	880985	C12H10BrNO3S	2200	N/A	N/A	wiley9	512329	1444216	1600854	737584	596716	2327529	2080654	537042	472645	542837	602676	472798	535186	432841	555757	717854	496913	486825	520029	586623	510204	678831	770021	683712	793785	596415	575343	558706	458647	656376	552911	1
1H-Isoindole-1,3(2H)-dione	85-41-6	54.668	103.042	27.4	1029548	C8H5NO2	2585	N/A	N/A	wiley9	1360684	1667648	2269902	5669349	2840506	2526981	9516495	2008655	2990818	2590608	2696206	1214073	1225758	1258607	1324352	1838174	2380246	5959075	3170145	9274596	5084373	3973559	5790332	4503896	7515257	3129256	2102607	38988	969407	1796248	226634	1
Dammarane-3.beta.,6.alpha.,12.beta.,20(S),24.xi..25-hexol	N/A	45.685	143.107	6.2	785984	C30H54O6	2208	N/A	N/A	wiley9	543945	3459748	5228543	1	345160	4458837	2245757	802624	1803062	1	806388	706405	656341	1307298	618476	367754	993936	908221	647175	439676	703780	898687	813126	1681096	790145	819631	599721	1	1	678843	586977	7966
(Z)-3-Propylidenecyclopentene	132439-51-1	39.386	93.0699	1.9	9167320	C8H12	1950	N/A	N/A	wiley9	1353681	13397786	15606182	163996395	1	16941304	59848600	14373161	284608379	10027868	465335377	34827268	27553139	98045793	12610634	18477206	118560404	60674834	1	151915408	5744601	9227401	19909676	20293909	11074795	7506598	3066761	1	73698890	95270318	1729215	70904
15-oxabicyclo[12.1.0]pentadeca-6,10-dien-2-ol, 6,10,14-trimethyl-3-(1-methylethenyl)-, (1R*,2R*,3S*,6E,10E,14R*)-(+-)-	86853-12-5	39.119	93.0699	1.3	28451013	C20H32O2	1940	N/A	N/A	wiley9	1353681	13397786	15606182	163996395	1	16941304	59848600	14373161	284608379	18948809	465335377	34827268	27553139	98045793	12610634	27035903	118560404	102455738	1	151915408	11788573	9227401	19909676	20293909	19022528	7506598	3066761	57255382	159671918	323870826	1729215	1
4,5,6,7-tetrahydro-1-N-(phenylsulphonyl)amino-5-methyl-1H-benzotriazole	120675-04-9	34.566	80.0495	3.6	1210757	C13H16N4O2S	1771	N/A	N/A	wiley9	1341610	6127491	6591651	921517	1306784	6835248	5288718	1591649	3352813	773165	2504387	6343341	2371003	2333515	1715371	1297843	2674406	1483039	2065995	1520821	1422768	2751151	4347954	1697768	2720002	1895708	1275096	1643342	1964186	1617827	638920	68645
cis-1,2-bis(trifluormethylsulfonyloxymethyl)cyclohexan	100093-89-8	43.926	95.0128	11.5	940140	C10H14F6O6S2	2133	N/A	N/A	wiley9	1333704	9055379	11126824	1082017	1239119	10332577	6305308	1247936	1689803	1046040	1226128	4141380	1237843	1419357	1472158	1334376	1721238	1211659	1638494	1173646	1352316	1648438	1627382	1704107	2077538	1399257	1064497	1128861	15834	1242087	1679498	366153
syn-2-(4-Bromophenyl)-5-ethoxy-3-[1,1,2,2-tetrafluoro-2-(1,1,2,2-tetrafluoro-2-iodoethoxy)ethanesulfonyl]-oxazolidine	N/A	45.697	195.984	62.4	16110435	C15H14BrF8NO5S	2208	N/A	N/A	wiley9	14489966	22585994	45581539	16905185	14115564	57917704	46154236	18438502	12815120	17869438	12699093	4126675	18680143	12183994	14869285	16442112	13173939	18003132	13485741	19842545	13488497	21758919	24461369	23789817	18321912	20346266	19459622	19414157	9382107	21016071	16255632	123867
3-Hydroxy-1-methylpyridin-2-one	N/A	45.725	125.047	19.6	2404618	C6H7NO2	2210	N/A	N/A	wiley9	2317051	15030893	11534323	3944681	2502898	10527623	6916104	2902867	2987606	3300350	1929556	6966763	2350756	1620884	2254784	4868010	5214991	2522575	8447630	2650388	1968488	4424815	4690048	10473900	2690416	4689547	1345016	1729141	2633743	2781101	2866501	764391
10-Methyltridecan-2-one	N/A	45.79	58.0413	29.8	2992989	C14H28O	2212	N/A	N/A	wiley9	2153745	3806470	5197677	1781496	1509721	5952537	1379414	2497734	3167962	1442128	2492759	896377	2966423	2595574	1545184	1386545	3161617	2628951	3562119	2041875	1795516	4578435	2775784	4123050	1691505	3225463	3216248	2043603	1994028	2368285	941206	1
1-(Acetoxy)-4-methyl-2-pentanone	141665-39-6	30.162	85.0648	45.9	2419354	C8H14O3	1620	N/A	N/A	wiley9	1316297	9663022	25390702	810849	1215620	18370245	5742265	1247076	3694337	558069	2196207	14189334	1486372	2549208	826095	1739981	1715981	1345175	1345241	695283	830891	1786864	3492541	2023080	1979367	1816041	583851	845298	3295659	959351	3405961	43098
N,N'-bis(Tetramethylene)-2,3-dimethyl-2,3-bis(4'-chlorobenzamido)butanediamide	N/A	45.808	139.075	53.8	2344388	C28H32Cl2N4O4	2213	N/A	N/A	wiley9	1784224	9757949	18285186	3034344	1688150	15686468	6052111	5699182	6048310	2453700	4238436	1192665	11807036	5195192	2395620	2724454	4902606	7945406	4447326	4579925	2614121	7332614	5168163	6911930	4021709	7110166	2830249	2777314	4128751	5676412	1478928	1
(+)-(1S,5R)-endo-3(R)-bicyclo[3.3.1]non-6-enyl benzyl ketone	109960-68-1	45.993	121.065	7.4	1688040	C17H20O	2221	N/A	N/A	wiley9	1296835	7130188	1681327	2473836	955768	1542401	1876742	2524938	1463011	274907	901973	556381	749379	625146	1049339	2071574	4239640	485486	270846	2432740	2581956	1800530	1959735	2076339	4243561	4838045	8843794	2198952	3151495	2435783	62248	26642
Phenyl 2,6-dimethylbenzoate	N/A	45.954	133.028	0.5	14561703	C15H14O2	2219	N/A	N/A	wiley9	1570570	7203391	27045761	3852625	1602042	5190337	5409371	689294	1373170	4084689	895879	856983	2889	723744	1077385	3909764	1479847	1565224	3000172	1771429	2186596	1683788	16610	2011923	1756513	1775082	1146176	522613	2215224	1361899	2988620	4646650
N-(1-Adamantylcarbonyl)pyrrole	N/A	45.999	135.08	4.8	4068996	C15H19NO	2222	N/A	N/A	wiley9	1992673	1039883	2550332	1661761	1531793	1739090	2090202	1115079	976660	2534623	2285945	2465137	2263450	1887319	1888292	1887793	2638339	2635308	3206645	2670978	2618931	2815101	3169410	3176139	1154494	3004732	3327850	2290242	2442584	3248496	1008062	1
5,5-Dimethyl-2-(7-hydroxy-n-heptyl)-2-n-hexyl-1,3-dioxane	N/A	46.006	229.158	22.3	8059946	C19H38O3	2223	N/A	N/A	wiley9	793859	20114315	3232390	1120198	850474	5103195	548249	6629749	2062660	1409643	1011939	722398	1342938	1344559	22639928	15432832	4215023	1046363	1080843	989549	6063458	7235808	3239521	947949	1417004	857350	25558200	1024211	812501	5482076	1	11017
Methyl [(1RS,2RS,3SR)-2,3-Epoxycyclohexyl]acetate	N/A	46.126	99.044	12.2	775476	C9H14O3	2227	N/A	N/A	wiley9	1	8914671	1	1	1	1	1	1	1	1	1	1	1	1	1	1	5171019	1	6542579	1958055	1	1	1	1	1	1235663	1	1	1	1573592	1	83352
cis-3-tert-Butyl-9a-methyl-3,9a-dihydro-9-fluorenone	N/A	46.158	195.117	12.2	2597930	C18H20O	2229	N/A	N/A	wiley9	2177140	5347389	2479100	1868725	1	2331737	3163134	4273538	1986989	1780586	2365132	2063572	2314927	2051078	2313955	3161124	3103779	1917760	1723306	2037749	3951137	3387271	2626235	1835426	3931003	6283481	6610087	4346354	1458074	2465756	714774	963673
5,5-Dimethyl-2-(7-hydroxy-n-heptyl)-2-n-hexyl-1,3-dioxane	N/A	46.171	229.159	52.9	4639539	C19H38O3	2228	N/A	N/A	wiley9	1047639	20328024	1740409	607161	1	2656908	523947	3539249	1159410	702999	850081	864139	1294526	707152	11739158	14320538	2248097	1170093	958749	860698	5278233	3826956	3125502	979712	786800	784223	13766269	1025574	855068	2885326	7011	9009
4-Benzoyl-1-methyl-5-[(p-toluenesulfonyl)oxy]-3-(trifluoromethyl)pyrazole	N/A	46.194	155.073	13.4	1405605	C19H15F3N2O4S	2230	N/A	N/A	wiley9	823508	3910721	4334040	2312312	8207	3744548	683205	1117187	982802	1766194	647467	1063650	1093575	599319	802961	3470415	2165251	1014024	2487213	1251945	688292	2332453	1741808	3247586	896707	23031	735407	598017	700759	1187885	1029099	289745
5,5-Dimethyl-2-(7-hydroxy-n-heptyl)-2-n-hexyl-1,3-dioxane	N/A	46.283	229.159	48.1	5770820	C19H38O3	2233	N/A	N/A	wiley9	1015341	19874665	1680164	524065	1	2622074	518633	3389499	1130339	758733	857110	808859	1236137	696394	11498799	13798739	2163855	1080077	901629	791234	5215067	3706182	2961928	979985	717798	809602	13053304	915001	803360	2861241	1	10084
5-Decyl-perhydrofuro[2,3-b]furan-2-ol	N/A	46.285	111.044	1.1	3924718	C16H30O3	2234	N/A	N/A	wiley9	1354297	7242706	1764726	1775848	1	1878183	35208815	9343809	1829231	1182290	2782911	1029555	8241407	1627561	1243663	1216943	1411444	855293	1373884	3932269	2450165	2693121	22241960	2268174	2643947	1866378	13971503	2075786	1825306	1276945	791862	1223745
Decanoic acid	334-48-5	46.387	87.044	75.9	118176151	C10H20O2	2239	2289	50	ias centrelab flavor	72172685	135427782	157378419	86583968	11493639	90778564	131318272	131457373	102295861	38651673	127393420	71201386	92248766	57163289	84122945	69484901	109878172	58972028	83658302	142453977	194683524	286257517	146665488	113164163	130114939	95944719	81911390	188704054	103599261	85776235	20472171	4605211
1-Pentanol, 2-methyl-	105-30-6	5.347	43.0542	61.1	911100	C6H14O	N/A	1293	N/A	wiley9	1199049	760948	753116	1336377	1545520	554860	1083758	1200864	889369	875676	1498101	647447	678221	913699	1109893	662089	997771	796148	1448712	2395457	1829969	2615392	1485175	1908330	873373	856558	976762	1360024	975506	1401714	758648	1
N-Tfa-L-prolylphenylglycine butyl ester	63085-16-5	22.794	283.031	7.9	717104	C19H23F3N2O4	1393	N/A	N/A	wiley9	1196673	1746861	2397888	1176160	1092451	2257522	182420	921144	202898	982998	701634	301516	738233	830788	1098701	403990	286774	1008307	1371307	942374	235559	840411	117099	1147961	306065	205056	1066670	1261428	330311	1156339	2155853	7214
2-[1-(E)-Hexenyl]tetrahydrofuran	N/A	46.465	97.1011	14.3	1461281	C10H18O	2241	N/A	N/A	wiley9	4156499	5859786	1	1	1020748	6010947	5687365	8255707	1	1	9774017	5573550	4367983	1	5519137	10690542	7106170	5143230	4463401	9325781	7807093	24550929	6694202	6107219	7727016	1297430	1	1	1	3186985	1127638	190076
1-(3-Azido-2,3-dideoxy-.beta.-D-erythropentofuranosyl)-5-methyl-2-methylthiopyrimidin-4(1H)-one	N/A	46.701	102.046	7.9	680577	C11H15N5O3S	2253	N/A	N/A	wiley9	252502	2400816	2094622	714051	527217	973667	802442	291808	289187	524896	1	172891	1	1	1	944635	593679	275927	784127	469848	281708	772177	664533	1102521	1	717634	301021	1	253880	429223	284735	4983
1-Hexene, 3-methyl-	3404-61-3	30.696	69.0698	10.4	3129349	C7H14	1638	N/A	N/A	wiley9	1192203	4466700	6020828	1	1106052	4482920	3021828	2218716	1637897	1	2086350	2274828	1	1356326	1299831	1408751	2109294	1	1	2473137	1852925	4649665	3734474	4108708	2944544	1697568	1523157	1	1	1	962071	437890
N,N'-Ditrityl-1,5-diaminopentane	N/A	46.778	243.211	10.3	1662225	C43H42N2	2256	N/A	N/A	wiley9	1474436	5784351	2875989	1289037	812772	1267659	978114	1210830	1263797	884395	1087232	1599205	1364915	2480152	1209612	871958	1682396	847200	625746	2039865	1560238	1181665	1076832	808743	2422254	2415202	10495930	1791002	2486330	1845959	43865	39145
Ethyl 4-methyl-6-propenyltetrahydropyranyl-2-acetate	N/A	46.814	185.117	0.5	26377583	C13H22O3	2257	N/A	N/A	wiley9	1443981	6999724	42142143	2779549	1174633	7703078	1051351	2878428	1904598	1020453	1400044	1569358	176208799	6895214	4058222	2336476	4692973	3168151	1233968	3104478	138925004	7533224	2982272	11368425	6198811	2129267	2277577	9420001	1078756	1793511	158761	67357
2-(2,4,4-Trimethylpent-2-yl)phenol	N/A	46.836	135.08	13.9	2796441	C14H22O	2258	N/A	N/A	wiley9	2021170	16772812	7556251	2270434	2934204	5124405	6301223	2903364	2598061	3405802	2390725	5192725	3509452	3640332	3637442	2940307	3540750	7970275	3576624	3369948	4138998	4283375	3586989	3383655	8333096	4569162	3681838	3024792	3389885	4816592	2221009	4906227
Dimethyl 2-[o-(Ethoxycarbonyl)benzoyl]-1,2-dihydro-1-isoquinolylphosphonate	81750-91-6	48.431	85.0283	6.5	1110926	C21H22NO6P	2329	N/A	N/A	wiley9	1171279	1850202	6050027	572845	958987	5950590	944122	695397	1802747	507294	845939	745079	581053	1313013	692580	640612	1130929	1709873	968410	444297	687974	841086	432133	560924	629697	352954	302475	354953	1012192	456393	1168879	387140
Methyl-2-(4-methoxybenzoyl)-4-methyl-pent-3-enoate	86577-12-0	34.517	135.117	38.3	594659	C14H16O3	1768	N/A	N/A	wiley9	1160148	3445913	1128043	1773538	1005916	2276079	1066441	1843153	688578	655406	1037610	1064023	815959	798102	772864	1274884	2224265	508654	792073	1438634	1792628	1406070	1300381	1196913	2756884	3276002	2443328	1288407	2102326	1360700	309478	448090
1,4-DIOXIN, 2,3-DIHYDRO-	543-75-9	18.603	86.0362	12.7	554636	C4H6O2	1272	N/A	N/A	wiley9	1154730	1899849	650434	845983	800268	1474567	1463329	151456	765131	865996	799186	2089017	1031405	136714	738368	834364	956004	1353968	919328	715857	1800038	958346	1120520	1336739	1708970	1288302	1524288	1201922	659507	932644	1213770	2123996
trans-4,5-Dihydro-4,4-dimethyl-2-(6-methyl-5-(phenylmethyl)-1,3-cyclohexadien-1-yl)oxazole	N/A	46.93	119.049	58.2	23316420	C19H23NO	2263	N/A	N/A	wiley9	25450484	83016107	35427337	22424906	23132050	16005496	23830884	48716983	24204921	10544083	24724237	17849516	23890547	15797426	17649067	20485441	14721938	7616123	15096412	32435523	38413746	127905712	29842817	27148252	53501071	65787827	116848052	47123539	37302689	30297429	4936397	24437092
[1.alpha.,2.alpha.(S*),5.alpha.]-2-((Tetrahydro-2H-pyran-2-yl)oxy)-6-azabicyclo[3.1.0]hexane	86288-27-9	46.119	85.0283	3.6	816203	C10H17NO2	2227	N/A	N/A	wiley9	1150223	2330882	2269022	938141	425196	1758875	1651261	1059337	1283953	951344	1007463	974077	1111662	1044721	1257758	886194	1395003	964692	1378419	1006596	1225371	973505	895823	945692	1343101	957855	1038803	937756	835634	1083377	1253006	1151804
Undecanenitrile	2244-07-7	49.091	96.0808	5.1	1799393	C11H21N	2360	N/A	N/A	wiley9	1142041	2227249	1163112	1371678	1002540	1949424	732007	1386904	959239	1273336	1025585	624269	1207102	1189430	924649	1266554	1853342	947475	2174833	1327821	1050944	1849504	1186323	11451	1170740	1653838	779362	698778	590737	1284094	636875	456031
N-(2,2,2-Trichloro-1-hydroxyethyl)-2-chlorobenzamide	N/A	46.952	77.0386	8	2404600	C9H7Cl4NO2	2264	N/A	N/A	wiley9	882055	1152548	3760647	1	1793045	6506304	3497273	2159455	1	726792	809590	835120	1475960	830953	5700695	1263257	1	856564	1	1213837	1357743	1646675	1116968	1195153	1699942	1129145	1	900220	933775	1271302	1054937	295201
Butyl 2,4-dichlorobenzoate	N/A	47.002	103.054	8.4	1593900	C11H12Cl2O2	2265	N/A	N/A	mainlib	735210	2115047	2228651	832046	675296	3908672	3589245	732595	471529	932286	600944	361820	582476	560619	617262	779213	588152	798584	651288	847295	675483	782609	856372	1064728	722420	885988	758435	837515	410037	760441	604528	1
tert-Butyl 5-oxo-3-phenyl-6,6-dimethylheptanoate	N/A	47.231	191.143	65.7	32114968	C19H28O3	2275	N/A	N/A	wiley9	39982596	112948497	97654090	73235202	70764586	79216023	78174066	52202525	32373856	63875017	77909273	104288515	72124612	37177161	44659783	73140960	42856475	73985795	43287510	55685495	54219524	49318950	37790321	29123325	46578309	39160588	41613310	33731273	43429148	34828609	45194320	1325446
.alpha.,.alpha.-Bis(4-methylphenyl)acetaldehyde	N/A	47.254	195.117	35.2	3170889	C16H16O	2277	N/A	N/A	wiley9	3887272	9561091	3753988	2530002	3059562	3133645	4078417	5889229	3059129	2603035	3715045	2990038	3182661	3283024	3509587	3987147	4719828	2632611	2432336	2766823	4564944	5289629	3689390	2661898	4839191	8560915	10166912	4094272	2249669	3600479	936050	1424284
Acetonitrile, [(1,1-dimethylethyl)imino]-, N-oxide, (Z)-	118891-65-9	9.286	41.0384	5.9	1481767	C6H10N2O	N/A	N/A	N/A	wiley9	1100918	1	5865402	1184470	712707	5471403	2648261	1	1493744	732743	1642687	8956093	999913	849916	841600	1769513	1438698	1025390	1059819	827158	1265711	1727606	4364262	2264443	1856680	1853714	939356	1611761	2528484	1140311	2118907	1
Benzene, methyl(1-methylethyl)-	25155-15-1	23.923	119.086	39.1	934179	C10H14	1426	N/A	N/A	wiley9	1078176	1024042	139780	529092	1258744	126277	1099099	685054	1302147	628595	907071	2272128	689615	1418831	1111238	709443	1083410	743267	1171410	1092174	1046730	1182855	1349850	1304752	1237491	1688494	1103216	1159451	998716	1267092	1430091	1
bis(2-(p-tolyl)-hexahydro-1,3-dioxo-pyorrolo[3,4-c]pyrrolyl]methane	115011-92-2	46.19	243.211	13.7	724211	C27H28N4O4	2231	N/A	N/A	wiley9	1077270	3376103	1894529	898454	1	949910	658320	1266741	975527	3622	49035	1017982	927624	1388527	12817	637643	1200875	599211	11325	1526715	990838	15280	801338	16666	1725492	1546722	6184649	1294580	1582027	1340645	20208	17246
Methyl 3-Acetylbenzoate	N/A	47.401	163.039	11.3	2725931	C10H10O3	2283	N/A	N/A	wiley9	816173	22184906	67905	1617832	812175	812740	1346060	128203	702880	1843260	328399	490564	99645	22008	2282741	1677786	6341324	647096	6539871	913056	1983377	54202	230733	337454	2271904	929190	1179624	630651	899408	867630	1160803	1
SULPHURIC ACID 2TMS	N/A	47.526	147.066	1.8	6768914	C6H18O4SSi2	2289	N/A	N/A	wiley9	22422747	14241107	9385502	19224289	15164478	1	6986292	6778292	16869697	10417475	9611792	5393201	6777654	15907184	9938631	10070495	18020963	12995651	16520239	6164821	9627405	47692907	7692266	7922898	1	6234017	9004081	12814097	10302493	9269043	11319597	4275681
TETRAHYDRO-2-METHYL-2-FURANOL	7326-46-7	8.913	71.0491	64.5	1185456	C5H10O2	N/A	N/A	N/A	wiley9	1049475	4051436	7693680	755104	713473	4693963	2495723	971807	1661315	619730	1011817	9599171	1028220	698929	624239	1357904	1944569	1078772	1287748	771586	850466	1740470	5207238	2427656	1463441	1915715	744102	1248181	2522391	1160645	2310389	6963
1-Chlorohexylacetate	N/A	47.556	56.0257	20.7	2476471	C8H13ClO2	2290	N/A	N/A	wiley9	1887843	2499189	2564062	1210604	1314169	4726705	2076937	2024310	1922857	826473	59460	2215787	919837	1787144	823443	13399	2482937	1638570	2054197	15983	2473910	5239158	2714157	2477458	914455	1490391	1796540	60983	1915501	33971	933051	237997
4,4-Bis(methoxycarbonyl)benzil	N/A	47.586	163.039	41.7	1589329	C18H14O6	2291	N/A	N/A	wiley9	825640	31991866	3081806	2127029	692441	913513	23500	681767	704651	2315408	14481	18740	605166	240797	2791448	1995730	10119092	805983	10917702	1248448	2418172	463071	264823	326655	2858490	843043	1027152	778041	646696	861455	804579	1576092
2-(2,4-Dimethyldecyloxy)tetrahydro-2H-pyran	N/A	47.857	85.0283	5.4	2359179	C17H34O2	2303	N/A	N/A	wiley9	2986961	5373077	26323548	2756714	2595967	19477457	4472735	4334761	10470813	95358	5666574	706958	6044440	7310725	2256450	2066964	3869485	4863080	4613162	553149	643177	8603411	885678	7623442	387808	327315	1357166	2168159	6236189	3536206	2477713	1
9-Ethanoyloxymethyl-4-oxatricyclo[4.2.1.0(3,7)]nonan-5-one	N/A	47.926	91.0542	32.7	3616317	C11H14O4	2306	N/A	N/A	wiley9	1042699	6712832	105456827	3108683	1654454	19376487	2958211	2863685	155179277	89843791	2727364	20406967	30175068	2127409	1737566	1033771	2693309	32161912	1365783	6171286	1183778	31945688	1046666	938805	1055784	1107200	2435605	63137762	4696986	533561	234501	1830682
1,3,5,7,9-pentakis(Benzoylamino)-1,3,5,7,9-pentaaza-ycclodecane-2,4,6,8,10-pentone	N/A	48.044	162.042	10.1	913834	C40H30N10O10	2312	N/A	N/A	wiley9	1288772	5146070	4883262	2113709	2192958	3424793	23144	1800530	5920	7672	35154	737929	1014162	21303	977467	2596108	50290	1334849	3383605	48630	10408	2037024	39834	3554287	1296631	32258	9440	911332	1587584	1224905	2244755	23787
3,3'-Dimethyl-3,3'-biphthalidyl	61613-17-0	48.927	147.044	6.1	1381970	C18H14O4	2352	N/A	N/A	wiley9	1036435	6133666	4237433	1429174	773595	3090129	2193213	1712660	864784	1407910	1147548	832172	1096547	19736	1255302	2787940	2074311	1096989	1407155	772005	1398761	26756	832447	995257	1698756	1302085	2273936	711571	2573714	1104551	571549	3475952
2',6'-Dichloro-2,4,6-trimethylbenzanilide	N/A	48.115	147.044	18.2	2766263	C16H15Cl2NO	2315	N/A	N/A	wiley9	3142325	18651467	9906217	3889452	3836340	9720069	6454343	6878771	4250064	3749321	5349009	3422896	4171341	4506205	5025065	7928472	4848994	3953044	4265326	2646496	5546943	4153130	2379850	3374227	4238907	4715205	10162419	4345978	3569682	3444939	1249754	5857851
10,10-Epoxymethano-1,3,7,7-tetramethyl-2,11-dioxabicyclo[4.4.1]undeca-3,5-diene (isomer B)	91200-97-4	53.633	123.044	15.4	3715088	C14H20O3	2547	N/A	N/A	wiley9	1028497	1	7021789	1816379	18598627	21681887	98798	47267	7953652	1242890	2840233	5746928	27208382	864547	16549833	2572708	313386	30928952	2830368	9951115	124614	43161168	31949722	213398525	10267219	97718023	7046575	29195	715195	1609358	35134	7599
N,N-Diethyl-4-deuteriomethylbenzenesulfonamide	N/A	48.17	141.091	0.8	3557868	C11H16DNO2S	2318	N/A	N/A	wiley9	1047542	889160	639317	1010218	782324	1206463	872144	922840	867719	1127504	508652	824590	1055651	1209725	1190201	930971	1398207	888199	1106481	1192341	10058991	2086857	1371618	1688869	1395542	2355317	1326931	966851	681046	1141318	600600	570345
2(S)-(1-bornyloxy)-3(S)-(vinyloxy)-3,6-dihydro-2H-pyran	100703-52-4	42.497	58.0413	1.9	2628168	C17H26O3	2074	N/A	N/A	wiley9	1020038	3267736	8316993	1075573	1774950	6512406	1726980	1680858	3484616	949166	2028501	884904	2271963	2571995	952984	874800	2191764	2209852	1559086	1309863	1015503	3142204	1751361	2581622	1116232	1743669	1394996	53198	1697375	1481003	1213747	258650
1-(2-Pyridyl)-2-pentene-1,4-dione-4-dimethylhydrazone	80569-24-0	38.504	134.109	1.9	1959725	C12H15N3O	1916	N/A	N/A	wiley9	1018967	3187731	747353	1375184	1	1715744	1110301	2674572	1172068	506637	1	726141	1347270	825841	772694	1300475	2655283	1882737	939179	2326867	3188930	2639112	2389907	3312290	6027393	3355385	2444238	2298837	3846453	1	93038	176054
6-(Allyloxymethyl)-tetrahydropyran-2-one	N/A	48.459	71.0491	10	1402641	C9H14O3	2331	N/A	N/A	wiley9	1265566	1680894	8260951	1971984	1018033	6073905	2486301	1438634	3403113	2388281	2127624	1145216	2167179	3394813	1851107	697308	1543255	7972262	2389165	1572632	945260	3271342	3194274	2694025	1447913	1700257	1156046	860420	1984013	1992006	777813	1
exo-11-(p-tolylsulfonyl)tetracyclo[6.3.0.0(2,6).0(5,9)]undecan-3-one	130762-20-8	36.14	159.117	6.4	487511	C18H18O3S	1827	N/A	N/A	wiley9	1015257	1586568	1049146	674141	648695	929287	862586	1012015	556236	551138	635535	689257	659077	549629	630346	951106	1241801	615817	591851	907976	902129	766247	774932	722878	2040954	1673524	1729580	1099133	860251	908979	303453	175950
2-Hexanone, 4-methyl-	105-42-0	48.12	58.0413	16.3	1419802	C7H14O	2316	N/A	N/A	wiley9	990190	1487591	2245745	933726	839656	2945141	713029	644813	2088221	714158	1253409	345907	1764335	1654536	805889	712159	1904351	1605733	2080141	1053791	861889	3068697	1614338	2752765	804069	1270121	998542	630339	1227879	1360893	529870	1
3-Oxabicyclo[3.2.0]heptane-2,4-dione, cis-	118554-23-7	33.185	54.0464	16.7	806266	C6H6O3	1723	N/A	N/A	mainlib	983077	5569424	2810418	1013620	765293	4597504	2520660	890253	896468	808075	780773	3955395	769267	771849	789737	898857	1777890	717059	1641514	670457	739652	806123	1416937	806437	1703142	1399636	752520	1168617	53858	1044373	908068	188943
1-Pentene, 2-methyl-	763-29-1	5.243	69.0698	15.7	1350927	C6H12	N/A	629	N/A	wiley9	981941	558639	498771	670305	1484065	545662	643320	3207704	989570	1590405	1344686	3806190	1472007	1441140	1390747	1191975	1094353	2273268	1357445	1347300	1033853	1120641	945042	1369073	1730856	1059652	1951319	1260251	1342959	2146368	737852	13800815
Eberlin - product (4)	N/A	48.744	143.107	2.9	13330304	C13H22BN2O2	2344	N/A	N/A	wiley9	6728508	12633387	1377018	4499859	4161308	17737188	8752443	8704223	7440708	3290350	7734545	4010415	7212673	6586416	4798300	3970047	12303485	5897323	7808018	7168799	2013335	12514131	7776911	7140057	5944105	1019405	10222369	6122698	5850527	6131746	2353201	598738
(1.beta.,3.beta.,4.alpha.)-3,4-Bis[dimethyl(4-methylphenyl)silyl]cyclopentan-1-yl acetate	N/A	48.753	149.023	24.2	5877321	C25H36O2Si2	2344	N/A	N/A	wiley9	9736025	30921123	18708714	9130943	9249369	18817850	20841949	11725885	11806218	7509264	13955507	14947664	12627483	10692477	13132990	14969649	7381990	10969922	7473827	8041137	19428721	15288042	8284669	6930659	8463174	14701512	25097849	11275759	6006133	8836358	5164552	18988302
2,2-Dimethylpropanoic anhydride	1538-75-6	34.931	85.0648	9	848906	C10H18O3	1784	N/A	N/A	mainlib	973708	1	7143900	761579	832285	5639274	1431339	1141525	4203003	908793	2399362	1	1459698	2929817	1048935	600934	1919736	1932988	1834324	1245061	1091082	3480978	2930393	2958257	1720858	1980092	1272021	1508964	3113386	1561111	829893	1
ethyl 3,4,5,7-tetrahydro-1,3-dimethyl-2,6-dioxo-syn-10-anti-11-diphenyl-4,5-ethano-1H-purine-7-carboxylate	130149-72-3	50.806	179.085	40.9	1316550	C24H24N4O4	2435	N/A	N/A	wiley9	971116	5262246	1431777	1058104	555426	730469	910345	1633923	969772	289300	729209	540580	628983	977426	764400	910266	1398955	316801	270291	1383949	1344246	1407768	1068267	884559	2095395	3188862	10595209	1407580	2067010	1503686	12933	23611
syn-(2R,3S)-2-Hydroxy-1,3-diphenylbutanone	N/A	48.768	105.033	41.4	11151891	C16H16O2	2345	N/A	N/A	wiley9	14914210	62579496	85827849	18443544	15183557	70884259	47718870	21021106	20578067	18146542	12235447	16943451	19507854	15838243	21274253	17777145	22413656	18285345	21051182	14684022	20101636	19860229	22810022	16188916	24042461	16175444	15312684	15065933	15882615	15371163	14731065	5381135
Salicylic acid, tert.-butyl ester	N/A	48.863	120.02	41.9	1366596	C11H14O3	2349	N/A	N/A	mainlib	716976	4436680	754969	1099337	19474280	2531865	835223	781825	660342	478018	1132481	19207528	1771763	833422	379690	4213322	15004784	855794	691583	285541	1944348	2243059	1232435	612883	459114	546363	6202034	79881	437382	1169902	68810	29844
1,4:3,6-Dianhydro-.alpha.-d-glucopyranose	4451-30-3	49.238	98.0363	2.6	5371906	C6H8O4	2367	2394	27	mainlib	2030589	2594846	641769	2133250	1839966	1921099	2999180	1483370	1608046	1425413	1217452	1536306	1317238	1304485	1548921	1181362	1642862	1430719	1600791	1807077	1403962	1352471	1354014	1590265	1480540	1322492	1383275	1120801	1227675	1386573	2013235	1521220
Methyl 2-[2'-(t-butyl)-3'-(methoxycarbonyl)-1',3'-oxazolinyl]ethanoate	N/A	49.297	201.976	0.8	2276579	C12H21NO5	2369	N/A	N/A	wiley9	869952	1354451	2146061	894541	7645	3253047	24686	996825	608229	870841	695449	107594	1079082	718823	817970	723220	645628	1057430	687610	1088091	832461	1126344	1110395	1236540	1086446	1077472	1111311	957085	467530	1173564	809979	1
2-Octyldodecan-1-ol	N/A	49.569	57.0699	10.6	5922803	C20H42O	2382	N/A	N/A	wiley9	2520446	7671280	12986403	4798528	12693718	7393173	6621358	4000927	8176823	5251888	8098865	6496242	2456398	5779146	5378654	8484759	4787935	9150046	5278373	10574338	10201050	12085842	2676943	7943876	8961456	5030273	1	24900943	7257142	8698927	1322976	5169674
8,10-Dimethyl-8,10-diaza-6-benzoyl-6-oxabicyclo[4.2.2]decane-7,9-dione	85168-26-9	46.105	180.057	2	963967	C16H18N2O4	2227	N/A	N/A	wiley9	937148	741175	2627351	2385669	692686	1290202	2310554	1922788	1594380	1407016	1451878	1258170	377038	1226900	1283322	715312	1363994	2030957	1171673	2619028	1733637	1485921	1951070	756231	776402	1453191	803175	1749385	1258143	911218	424648	635
3-Methyl-2H-cyclohepta[b]furan-2-one	78822-90-9	50.361	131.049	3.8	2212740	C10H8O2	2417	N/A	N/A	wiley9	924241	4403317	3944617	1608894	967087	1424674	1358715	825586	1094830	1615175	493154	1	1133050	914178	1123390	1844456	2904884	807318	4498101	1423516	171058	668980	1214573	4483298	1	1720506	1	1	1311098	1141323	892468	181369
6-(Allyloxymethyl)-tetrahydropyran-2-one	N/A	49.616	71.0491	28.3	6652913	C9H14O3	2383	N/A	N/A	wiley9	7191002	9357226	37245461	7104227	6858914	33457102	6112110	7680940	22455389	5210271	13506644	2443341	11734519	17187091	4864181	4908441	10624392	12259752	13772344	8146388	5878020	22662035	11667860	19590284	4986244	9970066	5973885	4831965	14840106	8766996	5720559	154476
8a.beta.-Ethyl-4-methylene-4a.beta.octahydro-3H-2-benzopyran-3-one	58240-78-1	47.999	107.085	5.3	2236105	C12H18O2	2310	N/A	N/A	wiley9	917760	4434795	1	290914	346156	1671164	1260122	2571922	1070748	1071208	1213471	281793	99741	1038725	1714595	2232526	1526913	258741	1	1741032	3622767	3055733	3255587	1208761	1366007	2088574	6137606	2549416	1319770	1127175	1	75171
4-Chlorobenzoic acid, 4-nitrophenyl ester	N/A	49.839	138.995	55.2	13132206	C13H8ClNO4	2394	N/A	N/A	mainlib	21252347	32950859	64677880	38940485	23411521	78295965	92531959	35720482	23108274	22662130	20364004	15009889	21686175	21347072	22080590	21495495	16342487	25054690	21347472	22727726	23055122	24809407	28098959	27322290	27598757	25631503	26902573	27615242	20272928	23883622	15703813	1522
t-Butyl 6-methoxy-3,5-dioxohexanoate	N/A	49.951	129.091	0.6	10996808	C11H18O5	2399	N/A	N/A	wiley9	10693648	44239352	1	1	14898280	21258554	11387953	36218682	21740346	1	15447144	8315219	7729385	16029709	5817109	4536852	13841636	7875345	8948277	11819813	25691647	11705792	5242159	13418633	10631479	18969061	40376711	1	1	13876714	1	1
1,4-Methanobenzocyclodecene, 1,2,3,4,4a,5,8,9,12,12a-decahydro-	74708-73-9	38.502	135.117	2.6	5420436	C15H22	1917	N/A	N/A	wiley9	894563	3410932	1	2367211	1	1539536	1585722	2477096	1	1002611	1	1229241	1	1	1078608	1772207	3619491	1	2590940	1	2508097	2482898	1	3888421	4762050	4372709	3666380	4398799	11498583	1	78686	132010
2(a),4(e)-di-t-butyladamantane	132156-51-5	43.705	135.117	1.2	4372980	C18H32	2124	N/A	N/A	wiley9	893850	5310007	8512500	4811214	4798627	9221891	696187	3681308	724554	1	1191271	699210	3535814	844947	33199567	6857211	1258684	2048914	1	345226	2576793	2185343	5126576	907585	1446137	893945	7060294	2270713	1	1	1	27406
3-Methylidene-2-benzofuran-1-one	3453-63-2	45.682	146.036	10.8	895680	C9H6O2	2208	N/A	N/A	mainlib	891197	3100959	3548328	891028	816542	3744887	2917648	970252	920325	939823	762386	913708	806305	877504	1005501	1122864	1085514	872310	1003105	922877	45222	948608	904286	19429	6562	831695	969113	851551	874865	921839	863789	323810
Methacrylic anhydride	760-93-0	22.958	39.0228	6	2473217	C8H10O3	1398	N/A	N/A	mainlib	889866	1972480	2895148	805934	890214	3090082	1120061	1698219	1122324	712346	1339268	2465791	1323501	1480271	1390428	1163175	1698294	948906	927821	1454486	2109529	2366555	2110704	1538827	2370773	2362121	3143178	1973563	1371150	1633363	416029	225423
Methyl (4R)-4-Hydroxyhept-2(E)-enoate	N/A	49.965	129.091	1.2	9907366	C8H14O3	2400	N/A	N/A	wiley9	10693648	44239352	1	1	14898280	21258554	11387953	36218682	21740346	1	15447144	8315219	7729385	16029709	5817109	4536852	13841636	7875345	8948277	11819813	25691647	11705792	5242159	13418633	10631479	18969061	40376711	1	1	13876714	3758495	389768
Salicylic acid, tert.-butyl ester	N/A	50.158	120.021	35.3	3023856	C11H14O3	2408	N/A	N/A	mainlib	453296	14596817	3280392	965790	817910	4478077	28665706	7752561	1303683	614544	2002260	122911	1519956	1342041	590963	3615583	839794	2257948	577577	8747535	3501670	7535481	24440137	2250944	2166587	41958	2872503	1633382	1078872	933833	10048	19882
1-[(2',6'-Dichlorobenzoyl)oxy]-2-heptene	N/A	50.523	172.955	1.1	3128946	C14H16Cl2O2	2423	N/A	N/A	wiley9	2994345	5993574	49544935	2396832	17226933	23007078	19087992	8711212	3775123	9515255	4959644	1	4896697	4148983	3441807	3713738	4390172	3668949	4955770	4957433	2938772	4288198	5548682	5049491	4516973	3684836	4882215	3994378	2550552	7735701	2971146	22431
(2S)-1-(4-Methoxyphenyl)-3-(1-methyloxiranyl)-2-propanol	N/A	50.698	121.028	12.4	1224198	C13H18O3	2430	N/A	N/A	wiley9	3036887	5175757	9942141	4131740	17422240	15051339	7655954	29963603	29909482	26910109	14287056	11344174	5016127	16090920	56635929	1501977	5879433	4632920	5805799	9407695	3416972	3028619	4809948	4187671	4117008	5340228	6495799	190868	2285693	3504399	1948602	247856
1,3-diformyl-4-(2-methyl-1-oxopropyl)-5-acetylcyclopentane	N/A	50.721	195.008	3.4	1367306	C13H18O4	2432	N/A	N/A	wiley9	1530478	1599524	2021397	1639726	1027757	2419719	1860437	914489	690312	1027033	563012	302848	767175	604780	726213	1009104	918564	989185	972687	1121366	765482	1173904	1319271	1526089	917423	1217209	843066	783297	548702	1435070	852769	38397
1-Hydroxy-1-(2-oxooctyl)cyclopropane	N/A	50.836	113.096	1.8	2689173	C11H20O2	2437	N/A	N/A	wiley9	2556536	2906781	367953	1262567	1214664	1057077	12522289	4144478	1638983	4703261	1489715	998643	2817144	4505174	2668931	963482	853702	10662811	1353542	2269007	2822300	3025059	1036241	639354	2404225	1855668	1643813	2954064	2371503	1625042	21969	57634
2-Allyl-2-(4-chlorophenyl)oxirane	N/A	50.871	165.01	12	10128219	C11H11ClO	2438	N/A	N/A	wiley9	12655433	960955	176829579	13487708	8696019	3924962	5076997	1524950	3343759	15827762	4470130	487024	2111747	1893505	1334409	7820977	2360040	5055958	10238898	10786760	4331501	9453400	5915365	59455633	2205632	8941317	4927690	1325710	26123238	3650617	56925228	1103408
2-(Acetylamino0-4-[N-(4-bromophenyl)thiocarbamoylthio]butyric acid"	N/A	50.963	146.036	0.8	4767552	C13H15BrN2O3S2	2442	N/A	N/A	wiley9	1914679	17956010	8710653	2747961	2039135	6676875	5118252	2201580	2359997	2519962	1455779	968853	1946620	1618087	2328345	2552232	8068320	2075492	9837640	4212938	2159852	2868130	2533098	3415908	2640903	3443295	1794485	1495442	1673904	3428382	2044090	561221
3-Methyl-isocoumarin	N/A	51.095	118.041	7.3	4135921	C10H10O2	2447	N/A	N/A	wiley9	42304	12667756	13340873	5016414	3823098	15644205	13460817	51375	6689684	54193	77678	5317665	39761	86980	147355	3888831	9177310	4171104	5191642	58414	5221278	72210	5763649	5115832	6427972	90645	5610202	5840732	6041740	95896	3336853	18247
4-CHLORO-3,5-DIMETHYLPHENYLNITROMETHANE	67396-87-6	35.369	153.01	3.1	2704688	C9H10ClNO2	1799	N/A	N/A	wiley9	839522	1490447	3972615	848787	797837	4045072	2978825	839568	646333	746473	583557	1933850	772811	532707	684973	942289	635018	815750	643819	778076	685380	901864	1730291	1087330	1200928	1325084	854360	979581	650184	866021	1522887	1
6-Hydroxycyclooctane-1,2,5-trione	N/A	51.177	85.0283	3.1	3148927	C8H10O4	2451	N/A	N/A	mainlib	1550412	1126869	18328355	11224827	10145098	20152527	10357040	1133802	10066893	895583	9867658	13863442	8474156	8675064	490973	809828	615107	753374	713483	7046452	793312	872448	578006	6459873	308379	7192368	9855324	756322	6296426	4957785	14530005	16922190
(2R,3S)-3-(3-Chlorohenyl)pent-4-ene-2,3-diol	N/A	51.457	166.989	5.1	2799747	C11H13ClO2	2463	N/A	N/A	wiley9	2395435	2668499	5176046	2309156	2193791	7370367	5768297	2721017	1858578	2232579	1897587	887985	2329336	1873008	2084498	1675729	1926358	2926792	2057929	2682090	2247698	2931521	2779363	2801552	2178803	2459920	3076421	3035791	1894543	3399641	1879127	41311
Methyl 2-[hydroxy(diphenyl)methyl]-3-hexenoate	N/A	51.484	105.033	7	1725277	C20H26O3	2465	N/A	N/A	wiley9	2336040	7411776	5155516	1424402	1191511	4585525	2505158	2106345	1458513	1559549	1759873	1267566	2195368	1420426	1733882	2775857	1991077	1329325	2653848	2006203	2228565	3301877	2551645	3560379	1994762	2706724	3197919	1158052	1242936	1822022	1701928	2127556
2-tert-Butyl-5-phenyl-5-(2-nitro-1-phenylethyl)-1,3-dioxolan-4-one	N/A	51.64	219.138	1.1	2593308	C21H23NO5	2471	N/A	N/A	wiley9	665283	887270	1551188	809402	721459	5987	839346	616683	935566	600345	853380	887068	519563	671159	525952	996105	624682	881846	495304	686634	1054855	1496485	985548	879325	1112437	1175643	1798578	479891	643278	472251	277004	504571
N,O-(Diacetyl)-4-methylphenylhydroxylamine	N/A	51.875	123.044	10.6	3037666	C11H13NO3	2481	N/A	N/A	wiley9	575106	1479772	2404329	2512435	889709	2160788	4535361	2909578	764700	2893730	550940	1059236	1003294	770701	1115238	1264284	2083750	1671370	2820276	4219852	1592285	4070834	6975414	2524003	999260	1770891	7931863	4992659	667920	2677452	35228	233476
1,2-bis[2'-Chlorobenzoyloxy-(2''-chlorophenyl)]-ethene	N/A	52.038	138.995	2.3	1567210	C28H16Cl4O4	2488	N/A	N/A	wiley9	2021073	2180163	3734284	1650471	1687758	5427865	4214886	2012758	1481832	1652461	1515629	520528	1685828	1488358	1625562	1106224	1556181	1990535	1507162	2200921	1598585	2239972	2247195	2031218	1938568	1734321	2296935	2397215	1275963	2635479	1515662	34462
Ethyl .alpha.-fluoro-.alpha.,.alpha.-bis(p-methylbenzoyl)acetate	N/A	52.113	119.049	4.2	1317567	C20H19FO4	2491	N/A	N/A	wiley9	1593844	3336556	6334593	1830586	1503670	6183236	2626216	1933938	1997349	1944153	1340122	1147092	1588649	1610921	1656368	1497731	2005880	1669524	2187841	1354550	1487184	1403747	1258540	1442004	1575536	1430205	1274749	1302426	1589084	1344531	1145275	433019
(S)-4-[(2R,5R,6S)-5-Ethyl-5-(4-methoxybenzyloxy)-6-methyltetrapyran-2-yl]-4-(4-methoxybenzyloxy)pentan-1-ol	N/A	52.141	121.101	3.5	2740254	C29H42O6	2492	N/A	N/A	wiley9	3430178	24524912	4718608	1	20642497	7099852	15493186	15448664	1361043	1641213	28097766	3860240	2107840	7374143	3730841	800226	6501429	3554738	3220310	15690874	6428559	4678276	3588773	1335832	4523540	7023757	30116755	2035973	20186165	16202488	223477	22003
(1R,2R,3'aS,5S,6'aR)-3'a,6'a-Dihydro-6,6-dimethyl-3'a-phenoxy-5'-phenylspiro[bicyclo[3.1.1]heptane-2,2'-[4H]cyclopenta[1,3]dioxole]	N/A	52.18	157.122	0.1	18421322	C26H28O3	2494	N/A	N/A	wiley9	12416569	73956618	1	1844479	8789528	6216119	8672222	20898455	1	1	9000155	2711659	2747274	5855268	2956836	6061758	9395904	2212120	1307839	5054274	21423996	3439968	4766296	3446147	6498449	15581011	94654811	18908291	9644133	5603125	824650	528762
6-[(Tetrahydropyran-2-yl)oxy]hex-2(E)-en-1-ol	N/A	52.187	98.0362	0.9	5313129	C11H20O3	2494	N/A	N/A	wiley9	3015140	2808830	12288291	2353693	2388504	13486583	2462388	2308384	5337427	1682707	3498938	635432	2369948	5053972	1711917	1659447	3106180	2476487	2662149	1499134	1779586	3083473	1823489	2529804	1654705	1530326	1687966	1440389	3260639	1665406	2457777	28543
1,11-Bis(methoxycarbonylethenyl)-10,2-dihydroxycycloeicosane	N/A	52.307	149.023	2.8	4943802	C28H48O6	2499	N/A	N/A	wiley9	1	1832615	1	1	13877758	1	1	29261884	49772896	36183813	72065232	134265883	47502148	38200416	1	79056924	48383640	75257216	13703902	13175807	30793840	28361244	26942504	24974757	44652983	46542130	26126039	28533524	45235344	1	1	1
bis(trimethylsilyl) 5,6-bis(trimethylsilyloxy)decanedioate	N/A	52.446	171.138	6.8	6040356	C22H50O6Si4	2504	N/A	N/A	wiley9	2889562	12829563	7711955	1528739	2463320	9250805	2756193	4957284	6723334	929649	3857703	2115014	3648289	6165088	1437427	1648056	4460635	3175426	2064139	2460739	5416076	4138569	2513586	3330740	1729869	4071610	10375042	7282392	4161422	4214395	1520876	249090
(Z)-3-methyl-2,4-pentadien-1-ol	40930-20-9	19.322	98.0726	4.3	1101979	C6H10O	1295	N/A	N/A	wiley9	775956	1939430	3038190	563330	755181	2712290	1525704	750109	975537	573562	943878	4704009	544850	817747	799706	782279	1006984	760933	899060	702962	1040411	951273	1563136	1039458	1880646	1291359	674301	827933	980803	796606	1512608	35389
1-Benzyl-8-ethoxycarbonyl-7-methyl-1,2,3,7-tetrahydroiminazo[1,2-a]pyridine	N/A	52.482	136.052	11.5	4785069	C18H22N2O2	2505	N/A	N/A	wiley9	4099356	18783885	10594684	6781907	4144699	9336528	11786478	5221978	6512583	5549485	2665459	6294128	3083540	3367428	4228794	3708036	19578018	4195955	13180128	8351169	6330059	5364444	4687751	4489796	4850907	5696989	15472175	12534700	6423002	9614593	3041506	830031
(1.beta.,3.beta.,4.alpha.)-3,4-Bis[dimethyl(4-methylphenyl)silyl]cyclopentan-1-yl acetate	N/A	52.702	149.023	79.4	103041132	C25H36O2Si2	2513	N/A	N/A	wiley9	445602579	615759758	238773687	377431548	328089126	348193364	364015153	441407605	262662275	292633395	396939364	244605430	313335764	291827718	308532018	255185447	448828106	218157624	239521559	285857472	327611433	389788208	392191298	313972746	401508284	578550477	644228961	327707188	337522052	342882118	87438411	44162157
1,3-Dimethyl-5-pylazolyl-2,4-dichlorobenzoate	N/A	52.824	172.955	78.7	26609110	C12H10Cl2N2O2	2518	N/A	N/A	mainlib	34787458	36803624	88629455	39671015	33784429	107944845	94115485	52356311	28348862	40663280	28055255	6926237	47383871	28120085	37151842	28498304	24959867	47997978	27964488	39177865	33747372	37627142	35723038	39928499	40554486	37025372	43188551	41933798	22035342	42009221	31634369	227629
CINNAMYL NITRILE	1885-38-7	44.024	129.057	27	1174028	C9H7N	2137	N/A	N/A	wiley9	755242	12912444	4357260	1631459	732282	2750849	2314300	13427	846549	1314876	541851	1235035	960057	478995	722114	2888916	2222016	921673	2210316	963563	616549	1677817	2096001	2035680	895838	1361888	511355	540566	663754	1002345	915166	605653
1-Isopropyl-3-aldoximido-2(1H)-pyridinethione	91540-57-7	47.411	115.054	1.2	7840969	C9H12N2OS	2284	N/A	N/A	wiley9	754035	1580177	2604153	970390	951096	2068654	2791481	932128	819478	1031982	802283	352641	1093321	700860	806079	1290739	761179	964391	894724	1023843	1239773	1735877	1481994	1284994	1399609	1514060	1867713	883743	335952	1163203	640182	98731
Heptane, 4,4-dimethyl-	1068-19-5	6.175	85.1012	43.8	2401940	C9H20	N/A	N/A	N/A	wiley9	747763	1495136	1299761	924817	720980	915304	1835807	1562725	819293	535026	1280898	2179175	1361918	494136	942639	739074	1091724	1366853	725713	1288421	1116587	2900838	2538204	1186167	1646563	873210	562136	2020922	615994	756376	455255	158059
(1.beta.,3.beta.,4.alpha.)-3,4-Bis[dimethyl(4-methylphenyl)silyl]cyclopentan-1-yl acetate	N/A	52.893	149.023	12.6	46191294	C25H36O2Si2	2520	N/A	N/A	wiley9	1	852714044	130720618	331781880	759806896	143731421	248967216	128114643	253241974	700357174	348727114	268910094	225010350	438115578	221717802	286143199	146613226	230378797	206841014	531196082	120224350	156313667	443044870	344617303	359223168	714825719	266735665	193827508	937371372	431978498	1202549	229005
.alpha.-PINENE, (-)-	80-56-8	10.548	91.0543	54.3	756691	C10H16	N/A	1028	N/A	wiley9	743271	693409	641654	224276	1263865	474931	565632	273406	920218	426703	384012	1868914	381167	1017757	808299	345925	785310	343894	797514	778497	616368	795120	1051383	867521	752337	1078700	772567	843295	629035	936113	1185189	1
Dodecane, 4-methyl-	6117-97-1	36.45	71.0855	13.2	846983	C13H28	1838	N/A	N/A	wiley9	738144	1747127	1	1	382617	2929807	401263	2180994	1	1	738892	1	1	1319413	649811	1580206	1	806871	1	709207	1629587	1753288	714002	786066	1413271	2086076	820876	1	1	270203	1	23543
tetrahydroakagerine	N/A	52.93	149.132	0.6	2926749	C20H28N2O2	2522	N/A	N/A	wiley9	13388135	44816552	1	1318111	4048236	3612464	1799066	23954871	1292651	749059	4953906	83257	2643213	4250318	1449810	516867	6502322	532787	1968555	1769770	13787200	2230207	3472169	2045919	2661527	14095164	43173124	10663540	6626920	4287786	390046	244223
2-Methoxycarbonyl-4,4-dimethyl-5-(3,5-hexadienyl)-cyclopentanone	89116-27-8	43.334	155.085	0.2	7213537	C15H22O3	2108	N/A	N/A	wiley9	730956	1975497	698916	447029	496077	678568	108766	1146733	732072	389580	808383	625333	75516	688437	575517	751157	845247	425572	726317	489234	720049	120352	647009	69784	101494	102749	1419416	114835	246245	545221	199672	196863
(1.beta.,3.beta.,4.alpha.)-3,4-Bis[dimethyl(4-methylphenyl)silyl]cyclopentan-1-yl acetate	N/A	52.967	149.023	29.4	40124088	C25H36O2Si2	2523	N/A	N/A	wiley9	1	852714044	130720618	331781880	759806896	143731421	248967216	128114643	253241974	700357174	348727114	268910094	225010350	438115578	221717802	286143199	146613226	230378797	206841014	531196082	92241575	156313667	443044870	344617303	359223168	714825719	266735665	193827508	937371372	431978498	1202549	229005
(1.beta.,3.beta.,4.alpha.)-3,4-Bis[dimethyl(4-methylphenyl)silyl]cyclopentan-1-yl acetate	N/A	53.037	149.023	20.8	30149033	C25H36O2Si2	2525	N/A	N/A	wiley9	1	852714044	130720618	331781880	759806896	143731421	248967216	372732	253241974	700357174	348727114	268910094	225010350	438115578	221717802	286143199	146613226	230378797	206841014	531196082	92241575	1431932	443044870	344617303	359223168	714825719	266735665	193827508	937371372	431978498	122622	381338
[Bis(trimethylsilyl)amino][tert-butyl(tert-butylfluorophenylsilyl)amino]fluoroborane	77382-25-3	37.082	175.06	1.1	603005	C20H41BF2N2Si3	1862	N/A	N/A	wiley9	718734	373246	578832	1132977	726064	1776952	743748	807047	843376	1054696	925439	299597	879182	723477	712652	417512	590783	972416	884773	953041	703886	1013663	949802	1153948	663869	703954	1017332	1096693	675032	1466550	528231	1
13,14,15,16-Tetranor-8(17)-labden-12-al	N/A	53.299	71.0491	2.7	912302	C16H26O	2535	N/A	N/A	wiley9	958472	1765123	8154037	4214748	1	1620275	3329054	1400328	2592114	6865946	1351562	5001040	757683	3006852	4030707	2802165	912008	2676725	493456	2842038	2958777	3224103	6741160	1921296	3205370	201236	2205107	8811835	5688047	2917311	2229141	1
1-[(2'-Tetrahydropyranyl)oxy]-9-decyne	N/A	54.632	85.0283	15	1416822	C15H26O2	2583	N/A	N/A	wiley9	3353134	5477665	7583290	2955611	3200762	11494417	2263115	5664326	6989611	2965607	4711866	997925	4422455	5574833	3326205	2008502	6177568	4446642	8005372	4367416	4294308	10248055	5576271	8568051	3346094	5416211	6088037	2748918	4558060	3952690	1661177	161872
Ethyl .alpha.-methyl-.beta.-oxocyclopentanepropanoate	71911-67-6	30.704	97.1012	5.6	1911794	C11H18O3	1638	N/A	N/A	wiley9	685899	2354544	2153971	1	373160	5436484	2417509	2012567	1598929	1	1869575	2262183	504533	563931	1402451	683828	2075434	1213118	1631664	1884821	2358572	3792198	4113798	1050165	3221891	2477480	2339261	1	1	1	885208	54316
(tetrahydropyran-4-yl)-[(2-methyl)-exo-2-norbornyl]-ether	122685-28-3	34.422	85.0648	4.7	487814	C13H22O2	1766	N/A	N/A	wiley9	684531	679898	2671558	848705	538407	1554926	412269	478284	1662171	487516	654081	1	377712	976488	340712	333658	658790	527266	939750	526705	312880	1316300	974604	1158487	399991	503079	314813	337901	1178326	597766	483410	1
5,6-Dihydro-5-(.alpha.-thyminyl)thymine	28100-77-8	44.074	111.08	3.7	1462868	C10H12N4O4	2140	N/A	N/A	wiley9	675619	4608984	1	1	409909	4196728	615153	2252777	1	1	1112620	456621	1490232	1460126	1404498	1301763	2136500	1	2415544	50869	1611358	1066134	2395405	1172418	1331010	1920614	3312853	1	3384161	1204343	184273	6199
1-METHOXY-1-(3,4-DIMETHOXYPHENYL)PROPAN-2-ONE	71367-48-1	47.394	166.018	1.2	1550713	C12H16O4	2282	N/A	N/A	wiley9	675398	1773264	2593263	860409	575070	4506878	4613952	882976	488933	898394	647561	432433	938830	600365	799114	867482	513293	899254	523238	981814	775358	983586	1078246	1126035	1174192	1133668	943007	1066174	441131	1081299	690167	7686
1-(p-Bromoanilino)-2,7-di(p-bromophenyl)-2,7-diazatetracyclo[4.4.2.(3,12).0(8,12)]dodecane-4,10-dione	112370-78-2	37.629	170.964	1.7	1514843	C28H22Br3N3O2	1883	N/A	N/A	wiley9	651983	1507108	2280760	673991	642905	1729367	1814241	687542	549331	639714	322273	737144	546517	364513	632936	858708	631079	618342	620172	586766	11703	449897	888423	628235	947515	795965	573258	673021	491210	693311	1018737	16015
2,5-Pyrrolidinedione, 3-methyl-	5615-90-7	47.695	70.0413	12.9	1048930	C5H7NO2	2296	N/A	N/A	wiley9	645623	4441501	3365143	846089	586405	3256905	1243173	775198	729280	637099	492630	1793900	635599	586066	655526	971264	1215883	537991	1388185	774629	473350	913869	987026	1367366	749028	945833	299290	448746	609255	637248	673989	200335
1-(4-tert-Butylphenyl)propan-2-one	81561-77-5	40.667	147.117	31	1785982	C13H18O	2000	N/A	N/A	mainlib	642582	2871963	633770	814624	4254441	1291280	1568057	3595860	1006975	1019759	1416870	605233	789324	815565	3387372	9928496	878460	887964	608657	2017542	2221679	2390591	1883396	1	645540	663564	3187397	939053	470935	1	62280	32427
1,2,3,4,4a,10a-Hexahydro-4,10a-dimethyl-4a-phenazinamin-5,10-dioxide	77236-88-5	46.28	125.096	4.6	696216	C14H19N3O2	2234	N/A	N/A	wiley9	639551	1187100	1	1	1	1233990	580007	1154207	1	1	697320	1	421819	741574	573727	28158071	1347721	2301077	810384	3689450	573425	1220118	920163	383818	803981	1059615	2381298	2104458	1	1	1	19094
1H-Pyrrole, 2-ethyl-	1551-06-0	29.642	80.0495	2.5	688248	C6H9N	1603	N/A	N/A	wiley9	623142	3381139	2743438	363735	654953	2976640	2759436	51877	1513447	341989	1105138	4417635	1196253	985820	708010	644815	1105639	624969	751836	763679	638934	1108525	2558285	765061	1305223	1397014	55364	859917	880179	44092	14125	108722
(trans)-1-Methyl-2-octylcyclopropane	77422-53-8	17.628	83.0855	2.8	2287836	C12H24	1241	N/A	N/A	wiley9	615048	294013	4120656	631951	527900	3697893	1323057	1	892878	476998	696181	3280835	819471	633646	609256	912487	1189202	718486	959595	148068	719315	1961911	2025663	1319711	1130442	1318613	609900	741903	699881	758118	947590	78149
1,2-Benzenedicarboxylic acid, dihexyl ester	84-75-3	47.139	149.023	3.7	1400846	C20H30O4	2272	N/A	N/A	wiley9	609738	4276410	1634665	1	1	1	1	1	1	1	1	1	1	1	1519149	1254630	3136702	1536266	3511648	4186203	1	1	22896545	19623398	7452328	9152623	5694060	4342247	1	5351584	259681	188270
(E)-3-(6-Hydroxy-1,5-dimethyl-4-hexenyl)-2-cyclohexenone	86678-42-4	54.042	137.096	1.7	2132789	C14H22O2	2562	N/A	N/A	wiley9	588989	1	4974776	2555885	1	3411606	1	1	6278506	1499088	1517136	444086	934069	1328574	370533	1029692	1372760	2917480	2164535	1320597	689758	5885363	1755488	4338116	1	2407337	1454324	1062688	1	1	957226	36787
(5-PHENYLTETRAZOL-1-YL)ACETIC ACID ETHYL ESTER	42606-00-8	40.451	131.085	1.3	1300089	C11H12N4O2	1991	N/A	N/A	wiley9	582265	845298	2153882	391108	2176161	1682692	662115	511298	995856	426734	464423	1	783443	804562	387621	408650	591679	578603	616013	284710	357613	1067405	437934	751252	591575	488277	363772	1	1	1	426567	1
3,4-Dimethyl-1H-pyrrole	822-51-5	18.537	94.0652	30.9	784985	C6H9N	1270	N/A	N/A	wiley9	567263	4262979	4250966	2080570	630156	5026159	4976349	2293019	766691	460300	1049588	12356172	986256	1263638	923564	2208350	753292	1059619	882419	1136506	1837476	3414388	2423157	2259078	1311246	1020317	890448	1459340	1175868	508839	471474	119118
1-Isobutyladamantane	27364-16-5	34.684	135.117	10.6	469896	C14H24	1775	N/A	N/A	mainlib	554018	1601697	316584	747645	531814	909720	492941	967571	327315	201990	505880	491498	356312	411629	342366	587820	1192596	232285	357733	789250	980177	817107	584773	622734	1449119	1750292	1562672	794961	1078898	632176	133961	159857
Dodecane, 1,1'-oxybis-	4542-57-8	27.413	71.0855	8.2	479958	C24H50O	1532	N/A	N/A	wiley9	541325	1404202	943975	398678	431704	1666317	568195	1	357210	267001	452038	796057	342848	429496	1	592828	1159264	323685	289416	385131	598998	625717	577307	416799	958533	871050	961975	396015	1	431685	190125	54958
5-Cyanopentanoic acid	5264-33-5	34.382	110.036	25.5	584683	C6H9NO2	1764	N/A	N/A	wiley9	526771	5276697	3981776	638620	457534	4545361	5968039	588201	534707	507326	501892	4144050	498573	487905	602510	1088008	635996	582864	575034	579281	592116	714265	1173384	775164	1163224	903057	549703	708381	590123	664385	783449	18729
(+)-(R)-5-Ethyldihydro-2(3H)-furanone	63357-95-9	21.461	85.0284	26.8	493187	C6H10O2	1356	N/A	N/A	wiley9	522923	2257395	5285557	324174	395522	3621987	1366537	496640	835635	267443	573648	6312136	515359	507508	342421	546344	814755	498412	672482	344838	399873	858216	2127789	1082523	868000	978390	299006	446646	917327	427493	1379710	1
N-benzoyl-N-(phenylsulfonyl)-3-acetoxy-1,4-diamino-benzene	124400-45-9	21.364	105.037	4	416459	C21H18N2O5S	1353	N/A	N/A	wiley9	505613	1281424	591722	189487	415733	428557	470184	534170	422929	127209	211165	785481	1004370	141537	547743	1314176	779760	266280	554617	346445	235988	456113	420867	393515	349762	304829	337052	337969	323821	350768	3118514	1
tricyclo[4.1.0.0(2,7)]hept-1-ylmethanol	98577-36-7	44.08	109.065	9.4	880942	C8H12O	2140	N/A	N/A	wiley9	482169	3500854	1369731	1	426716	2209364	288194	867112	1	5247459	542469	133976	1170474	376930	524072	1140054	2504764	1	4658501	1185973	380540	1717408	2712422	1695248	151625	522084	580245	1	6932580	2209116	169357	1
Valeric anhydride	2082-59-9	16.442	85.0648	12.3	508440	C10H18O3	1203	N/A	N/A	mainlib	477024	2304346	3668162	317057	386070	3082827	909718	439608	765761	267485	533594	3775796	459364	478696	300480	454550	1039129	455617	935119	371782	364699	1221360	2645542	1465520	614709	766777	289501	420693	708535	448574	934294	5598
Methyl 3-amino-5-[(methoxycarbonyl)methylthio]-4-(phenylsulfinyl)-2-thiophenecarboxylate	139427-37-5	26.241	326.965	0.5	4689454	C15H15NO5S3	1496	N/A	N/A	wiley9	467635	1	1	529416	489160	1	597248	669664	663500	615942	354927	1	403603	448274	509326	322434	506675	191645	466046	265406	377092	4477270	403398	374161	429830	230766	695383	532278	236034	256053	1	1
Cyclohexanol, 1-ethynyl-	78-27-3	27.279	81.0335	4.7	687140	C8H12O	1528	N/A	N/A	wiley9	461088	2577365	5723841	626838	566077	5807936	791872	789477	831225	542010	917858	2128269	1077514	571803	498119	529899	1329027	790078	1610182	572135	361877	1051823	843766	1249378	447773	652993	409524	420755	335153	363836	396553	110160
1-[(1,2-epoxy-3-hydroxy)propyl]cyclohexane	115362-12-4	21.615	95.0855	1.9	832595	C9H16O2	1360	N/A	N/A	wiley9	458948	1855708	6134117	424749	346850	6228792	1159496	542336	992301	342940	840326	6957008	674649	883910	327556	702244	823166	646576	778969	494415	474353	1205774	2128220	1419668	892644	1640078	372579	467233	1021817	545109	1175243	19318
6-(3,5,5-trimethyl-2-oxomorpholin-6-yl)-5,6-dihydro-3,5,5-trimethyl-1,4-oxazin-2-one	114581-74-7	36.996	85.0284	8.3	790431	C14H22N2O4	1859	N/A	N/A	wiley9	458493	4264290	6299567	311056	319222	6409680	2126607	552505	1058399	264387	740796	1863895	651890	897775	374948	622749	812354	578364	689204	387796	577837	1056081	1125788	1268886	1045542	798242	451450	415187	945144	455541	554874	311471
1,2-Dichlorooctane	21948-46-9	14.121	69.0699	12.1	1844068	C8H16Cl2	1122	N/A	N/A	wiley9	442365	1933084	4035474	355984	356632	2919212	982827	1	715898	305440	497006	474546	578631	31373	118293	604926	804595	61713	646119	156067	118787	978352	1801512	43212	106690	912642	293318	478112	699142	511803	882150	6359
Carbonic acid, ethyl 2-propenyl ester	1469-70-1	7.826	58.0413	51	776107	C6H10O3	N/A	N/A	N/A	wiley9	416519	753334	318882	800193	376348	635614	1013046	1393365	577443	637831	892187	623463	1330505	1143841	1049244	1283260	1055637	585344	727518	544715	931281	998653	936534	795496	936274	1728856	998756	998970	706491	981862	306982	22403
4-chloro-2-(5-chloropyrimidin-2-ylsulfenyl)methyloxypyrimidine	102618-30-4	43.833	123	6.8	871801	C9H6Cl2N4OS	2129	N/A	N/A	wiley9	406739	1283588	1971275	440233	484290	2064361	2264542	668628	399259	540603	295621	323913	665635	312449	546206	621820	425910	573503	416643	492811	457404	525861	581742	542962	608282	506611	517617	624955	269417	491210	476020	1
2,5-Dimethoxy-2,3:5,6-bis(tetramethylene)-1,4-dioxane	33372-00-8	48.235	85.0284	3.7	484597	C14H24O4	2321	N/A	N/A	wiley9	405465	718015	4015778	225368	325895	3975707	660367	627159	1366697	297091	900712	1	659292	1364354	326906	103466	475995	597109	574605	308349	297565	1250571	701562	957952	389558	442997	376836	409822	755750	418877	383227	89772
(+-)-4-vinyldecanal	123811-15-4	19.566	97.0648	11.9	1235866	C12H22O	1302	N/A	N/A	wiley9	405371	1806046	2997693	365637	401600	2730605	1075689	501118	692560	312087	551705	4897575	567418	537497	413304	605361	801664	540045	679720	458544	534852	876139	1549940	964642	971877	1176351	475772	627189	829741	630262	794302	33224
(Z)-4-aminocrotonic acid	55199-25-2	38.038	85.0522	26.3	1126608	C4H7NO2	1898	N/A	N/A	wiley9	395656	20563327	5938286	1301352	403803	2990083	3467935	652033	615386	926863	277117	3326677	616234	275358	509248	3045480	1657403	611619	1509795	757370	443493	1243114	1740678	1458121	949538	1747661	273111	346804	613778	892242	562968	77539
2-[(Phenylsulfonyl)methyl]-1,4-benzodioxin	138286-96-1	43.99	56.0256	1	1065324	C15H12O4S	2136	N/A	N/A	wiley9	381380	2058477	712559	1751849	528483	1165828	1459758	2204207	2229101	1320343	1980456	2281871	5245717	4278790	7823630	1089875	3471192	1167913	842248	1320348	1598134	1839443	1901495	465989	4386905	1708086	1789556	6106359	1249403	1811917	120982	18712
Tricyclo[4.1.0.0(2,7)]hept-3-ene	35618-58-7	32.977	91.0543	17.4	857027	C7H8	1715	N/A	N/A	wiley9	328879	9454062	4658727	1046869	1296501	2472394	2419830	683978	1352110	1263736	402346	2476579	980374	737473	516218	3203294	3828875	1210375	1948440	741216	841699	1700403	2950217	2426644	885683	2474643	327201	2316120	677722	1119051	702924	423966
Butanal, 3-methyl-	590-86-3	7.908	71.0491	16.2	628414	C5H10O	N/A	923	N/A	ias centrelab flavor	321224	447196	302943	529793	228157	450432	483467	776188	424830	410386	554429	478846	741515	592768	562602	816236	949907	414357	464167	373072	512486	623910	673949	578380	533791	632379	585705	596781	627885	596430	269527	3153
trans-2-Methoxy-6-(formylmethyl)tetrahydropran	129732-31-6	25.361	127.075	20.1	623612	C8H14O3	1469	N/A	N/A	wiley9	316916	1192170	4992941	223034	287798	4069652	628547	506186	980489	218800	546369	1550545	611245	629935	238638	327766	505899	540331	447130	334180	259353	873415	1319691	951197	400026	619774	264288	303217	819105	401723	520582	705
1,3-Propanediol, 2-methyl-2-propyl-, dicarbamate	57-53-4	12.628	56.0621	12.8	561675	C9H18N2O4	1031	N/A	N/A	wiley9	316229	1069100	2507420	318836	295963	1874706	748597	1	523801	270310	413179	2505849	430716	342505	321333	564612	566518	376009	423394	380088	421536	698893	1190487	670975	673647	721869	403701	529646	492782	429762	526983	1
dodecahydroanthracene	6596-35-6	31.503	135.117	3.7	500238	C14H24	1665	N/A	N/A	wiley9	316111	739551	771764	258822	346082	1113303	394876	346402	307435	369276	293960	962609	291434	304830	364018	428604	422722	346338	372405	366475	445179	410102	558857	410046	841427	849408	511113	650415	258151	524951	313358	118406
2-Octenal, (E)-	2548-87-0	7.125	55.0542	21.7	671230	C8H14O	N/A	1429	N/A	wiley9	314877	466444	440927	286668	194681	217388	741545	1	274210	120168	277503	752487	311221	203032	214359	210079	368861	285921	144618	133597	403791	949380	550031	567842	281009	287916	145378	357602	141605	129343	1	18291
Tetrahydrofuran, 2-propyl-	3208-22-8	10.166	71.0491	41.3	500245	C7H14O	N/A	N/A	N/A	mainlib	305452	1117165	3097238	186076	242139	1746515	845716	360410	669875	163574	354773	4431959	410564	327457	201789	336568	557598	399791	377812	278977	240237	564826	1665352	779145	486807	771582	225701	407776	918816	426263	756326	1
Benzoic acid 1,1-dimethylethyl ester	774-65-2	51.037	123.044	59.2	23114935	C11H14O2	2446	N/A	N/A	wiley9	304925	22100195	5694452	76006402	52228713	2664242	4067163	22133880	4212205	8300352	27937518	71323632	2510361	36367971	8129515	1129854	78432432	8019406	15606999	2585001	190681785	140021740	965016795	32862874	163428835	15991466	13714348	2470108	4859503	5882895	1186384	1
2(R)-(1-bornyloxy)-3(S)-(vinyloxy)-3,6-dihydro-2H-pyran	117556-73-7	38.233	81.0335	7.6	640172	C17H26O3	1905	N/A	N/A	wiley9	259973	6757364	5175493	572132	307162	4453565	1189735	456129	577940	592613	480964	881521	598469	405070	319072	1205505	1292420	489000	1242869	455348	349321	1304833	1739174	1463084	644547	930759	301999	370173	475089	452019	274600	94887
3-(5',5'-dimethyltetrahydrofuran-2'-yl)-2-methylpropanoic acid	112039-60-8	6.945	99.0805	9.7	446359	C10H18O3	N/A	N/A	N/A	wiley9	247674	533200	1744132	150015	160107	1093359	418060	198816	511767	119277	290928	1942673	191948	225887	122894	240606	339936	208459	231384	164709	166275	394251	1078188	532373	266131	366701	150689	255498	757006	235546	509094	1
10-azatricyclo[4.3.1.0(1,6)]deca-2,4-diene	75863-29-5	31.609	132.081	13.9	337324	C9H11N	1669	N/A	N/A	wiley9	242134	318678	788977	76781	270982	2149237	134254	245189	842480	68564	676429	140065	631541	675720	256352	104421	477840	261630	351714	281052	259870	411746	452142	357041	233323	264050	199653	217467	466362	259566	67821	1
Nonane, 2,3-dimethyl-	2884-06-2	9.101	71.0855	13.8	283760	C11H24	N/A	N/A	N/A	mainlib	239554	362168	473308	155481	179782	318273	408517	1	172931	94469	387556	578555	300577	122973	191272	135405	253576	166262	220923	272010	270226	701816	515525	316798	440025	207201	113235	565202	156756	175734	129060	29950
4-Octene, 2,6-dimethyl-, [S-(Z)]-	62960-77-4	8.361	70.0777	41	2077464	C10H20	N/A	N/A	N/A	mainlib	229892	1163783	3112801	242906	158007	1637334	819624	1	465111	197912	288676	3276997	392099	220494	200492	523183	451685	346347	308317	266790	261415	475440	1278433	608240	498335	788452	189534	331223	594565	403503	585736	3546
5-exo-methoxycarbonyl-6-endo-nitro-1-(2'-tetrahydropyranyloxy)bicyclo[2.2.2]oct-2-ene	119816-64-7	17.747	71.0855	8.6	206161	C15H21NO6	1245	N/A	N/A	wiley9	223207	406915	947264	269040	29659	1222433	436669	1	224436	262941	252751	1679828	274227	234910	342831	497199	335686	181596	25477	270277	343524	331819	502583	359925	769080	659400	336238	337281	18968	398214	389676	75119
Butyl aldoxime, 2-methyl-, syn-	49805-56-3	37.053	86.06	3.2	883466	C5H11NO	1861	N/A	N/A	mainlib	206454	3239959	1767884	471171	191004	2250186	465058	303351	278522	399974	206196	2833449	296386	187577	192421	919626	529394	271507	1030394	286743	195739	440965	493725	1211475	331658	689789	171109	175505	289330	285267	235776	196151
5,5-dimethyl-4-hydroxy-1-phenyl-1-hexen-3-one	114738-52-2	29.527	31.0179	10.4	561427	C14H18O2	1599	N/A	N/A	wiley9	199374	3856510	1134659	373908	236210	885969	2542236	480647	270368	287900	222574	2060133	284035	226767	359351	524192	580059	270565	443311	425588	350640	387477	504989	352290	803826	501035	573661	28703	261658	483412	203517	200600
2-Furancarboxylic acid, butyl ester	583-33-5	35.115	95.0128	66	1910423	C9H12O3	1789	N/A	N/A	mainlib	194770	32037847	1491955	204683	244193	693237	1490605	869386	223627	233884	141746	303191	1221555	159610	193247	280997	8879740	901225	8986968	4311364	140510	1752976	2251044	1602367	280944	4776157	248713	350562	174472	3995984	227512	46919
2-benzyloxymethylcyclopentanone	76886-30-1	29.385	83.049	2.7	626747	C13H16O2	1594	N/A	N/A	wiley9	174418	1885131	4521913	1	116932	3770724	935922	328167	638957	1	409599	1041539	542200	488201	1	465232	549812	371721	418857	347914	270423	1089147	1405884	1156742	469360	815478	213939	1	1	375233	441968	1
1-Cyclohexen-1-al	1192-88-7	9.295	44.0257	7.2	1260136	C7H10O	N/A	N/A	N/A	wiley9	159256	6016289	8943571	1971789	1289288	8430558	169707	2319810	90809	1406297	2730748	12313236	25185	61471	47886	3419349	3359418	2090309	208501	1985079	2552900	454358	7122586	4338719	3428651	3820446	54134	36627	4194547	2425728	3530297	114722
Methyl 2-(3-hydroxybutyl)-1-butyl diester of phthalic acid	76644-69-4	51.601	163.039	33.3	786085	C17H24O5	2469	N/A	N/A	wiley9	141490	2744144	751704	182036	1	361443	188239	602305	176104	153910	78858	1	298239	117497	117944	77464	3889626	579893	6647638	4107137	450965	662405	431569	504211	111425	1327157	280384	149747	148713	2520622	123357	1
7-methylbicyclo[4.2.0]oct-7-ene	134456-81-8	34.935	91.0542	5.6	511827	C9H14	1784	N/A	N/A	wiley9	95177	701398	1	444884	1	1	1	409665	1	1	1	1	1	1	1	1	1	1	1	306104	251893	317853	1	1	722790	880854	859068	1	589164	369865	1	1
3-Nonene, 3-methyl-, (E)-	69405-42-1	10.35	70.0777	11.9	347996	C10H20	N/A	N/A	N/A	wiley9	92237	492526	1384477	85760	68783	741357	330169	1	244522	75882	141657	1536889	207605	124520	88588	160975	226588	166913	154870	107485	96804	260189	623588	313384	222098	414234	65712	122395	243554	203289	232856	1
spiro[2.4]heptane-5-carboxaldehyde	109532-60-7	22.946	96.0887	2.2	1551517	C8H12O	1398	N/A	N/A	wiley9	82157	194496	180582	58739	62899	256584	110243	186123	86311	3210	163086	274296	120972	157634	155770	98091	173490	82032	14274	187405	246038	250089	223086	159480	206883	218089	392680	227170	150227	171910	33307	24849
5-Chloro-1,3-benzodioxole	7228-38-8	39.229	154.99	3.6	761695	C7H5ClO2	1944	N/A	N/A	mainlib	36037	2681716	6042691	14051	10581	5296459	5336976	21103	12393	22750	708157	2671595	13378	13128	5705	48424	9142	16051	18420	27531	10971	27428	2244503	1835045	1935120	1868995	1393739	1609061	7214	1189564	2254464	2945
rel-(5R,6S,10S)-6-[2-((methylsulfonyl)oxy)ethyl]-6,10-dimethylspiro[4.5]deca-3,7-dien-2-one	113353-13-2	35.775	94.0651	3.8	513094	C15H22O4S	1814	N/A	N/A	wiley9	32621	1364029	1964954	1712537	12392	1980322	1645406	399386	932407	672509	565299	670125	675543	1140787	364434	1383767	595618	1956154	2044786	432682	671947	1405772	1760504	3407622	411909	612091	18671	303646	2071672	427941	547791	5699
2-Propenoic acid, 3-(4-methoxyphenyl)-, 2-ethylhexyl ester	5466-77-3	50.463	178.062	93.8	128511385	C18H26O3	2421	N/A	N/A	wiley9	8165	8343462	1201044	77967187	58551544	394063185	273800273	20660005	18342362	61039480	39974348	1723076796	83846593	688436034	52930443	617780846	105118942	94436359	366167205	81061339	168898562	12510367	164232447	1474502437	8307614451	128924335	420496242	700936144	295625342	21985142	2869	1064
diethyl 2-[o-(ethoxycarbonyl)benzoyl]-1,2-dihydro-1-isoquinolylphosphonate	93498-56-7	47.967	149.023	3.8	962328	C23H26NO6P	2309	N/A	N/A	wiley9	1	2107186	1	1	1	15738065	4020515	3253777	4739183	5291156	1	1	1	271553	457294	906029	1778157	1097928	2498221	2246710	1	1	1	1	1	1698843	1	676236	1	1780442	1	1
diethyl citraconate	691-83-8	43.015	112.052	51.4	695281	C9H14O4	2095	N/A	N/A	wiley9	1	3131413	1	1	1	1	1	42922	1	1	1	1	49036	1	1	84382	3264093	59722	5360266	3308544	46680	978374	377669	614667	1	1134173	41268	1	1	2162151	1	61653
2,5-Undecanedione	7018-92-0	40.831	71.0491	4.3	1506313	C11H20O2	2006	N/A	N/A	wiley9	1	4095963	12067260	1	1303723	10791576	5522038	2112416	2305818	1	1487011	10622795	7302963	2213809	1275211	675762	1322029	7637379	1755850	1	1178648	1724791	2739785	2448171	4372347	1362964	1	884297	1857058	1195875	711833	24081
Hexane, 3,3-dimethyl-	563-16-6	37.326	71.0855	54.7	579513	C8H18	1870	N/A	N/A	mainlib	1	1	1	1	146138	4844166	1	2959637	1	1	529940	1	1	1176584	527479	1	1	844848	1	324397	1323170	806583	1	1	1140090	1	528125	1	1	1	1	1
rel-(1R,4aS,8aS)-4-methyl-4a,5,6,7,8,8a-hexahydro-1H-2,3-benzoxazine-3-oxide	100606-05-1	34.136	82.0777	21.8	696805	C9H15NO2	1755	N/A	N/A	wiley9	1	1	2095857	1	292382	1	270201	1	1	517744	356545	1	439583	325138	1	198380	371132	554602	428907	376788	237678	638117	252312	1268607	1	401031	1	1	1	1	752248	1
(E)-3-(4-methyl-7-(trimethylsilyl)-3-hepten-6-ynyl)furan	118172-10-4	32.273	73.0468	2.5	1457826	C15H22OSi	1691	N/A	N/A	wiley9	1	1	1	1	1	1	1	1	1	3250461	2523284	1	2108590	1	2994052	2331850	1	1	1	1	1	1	1	1	1	1	1	2858367	1	1	2575865	1
(-)-(1S,2R)-5,6-Dimethylidene-2-exo-bicyclo[2.2.1]heptyl-p-chlorobenzoate	90694-19-2	27.755	138.995	5.7	956084	C16H15ClO2	1543	N/A	N/A	wiley9	1	1	1	10834840	4036719	965855	5224956	1	11973998	7928754	9921251	417098	1	8769801	1	3036801	1	282393	14272918	5063525	7905714	12986950	8566555	584322	12758854	7578224	13661613	1107411	20703731	5664829	1	1
Hept-6-ynoic Acid	30964-00-2	27.334	81.0699	9.9	833253	C7H10O2	1530	N/A	N/A	wiley9	1	2035148	4583943	247263	329824	4140646	957375	623679	621409	199158	640444	2469934	715767	420888	1	502553	814025	511677	706259	1	1	1	1884316	1314826	606492	897175	1	1	258183	1	662180	1
diethyl 2-amino-4-p-tolylsulphonyl-4,5-dihydrothiazol-5-ylphosphonate	114070-98-3	10.731	193.017	7.3	823695	C14H21N2O5PS2	N/A	N/A	N/A	wiley9	1	601985	1283649	1	237006	817137	1	182380	279312	1	163017	2983570	174548	142098	156758	1	275364	187269	208911	160721	1	204294	439872	284147	299006	1	160557	1	192162	194094	611200	1
1-(4-Methoxyphenyl)-1,3,4,5,6,7-hexahydro-2,6-benzoxazonine-6-carbonitrile	84940-32-9	6.908	225.043	7.2	3230463	C19H20N2O2	N/A	N/A	N/A	wiley9	1	57662802	1	16343350	21346587	72292892	49103048	23338297	38756567	11092745	1	116594550	1	1	1	27955775	1	1	1	1	1	1	20168992	1	19777467	1	1	16459133	1	1	1	1
