# Supplementary material for: Differences in human skin volatiles between populations with high and low attraction to mosquitoes
Source: Parasit Vectors. 2025 May 21;18:183. doi: 10.1186/s13071-025-06738-7 (PMC12093884; doi:10.1186/s13071-025-06738-7)
Supplement: Supplementary file 2 — Additional file 2: Table S2. The 166 volatile molecules were screened with a delta RI < 50. [file 13071_2025_6738_MOESM2_ESM.xlsx]

## Sheet: Sheet1
Component Name	Retention Time	Reference m/z	Avg Score	Avg TIC	CAS No.	Formula (mol. ion)	Avg Calculated RI	Library RI	Delta RI	Library Name	2	3	4	5	6	7	9	10	11	12	13	17	18	19	20	21	23	24	25	26	27	28	29	30
Butanedioic acid, dimethyl ester	28.804	115.039	26.3	877052	106-65-0	C6H10O4	1576	1572	4	mainlib	1912514	1756588	1893991	2703991	1666829	2128052	1400796	1270541	1273947	1376598	1244482	1814482	1695383	1588820	3222267	2691153	1594477	2077361	3271556	2579482	2874528	2543277	1516553	1991628
Pentanedioic acid, dimethyl ester	31.974	100.052	11.1	1850836	1119-40-0	C7H12O4	1681	1687	6	wiley9	2862237	2336219	2472135	3510153	2505471	3116254	1814071	1544881	1844561	1613652	1359590	2154370	2442278	1936414	3690531	2857631	1547519	1894156	3389479	2192513	2823005	2920721	1701541	2129670
Butanoic acid, butyl ester	16.684	71.0491	17.4	452499	109-21-7	C8H16O2	1211	1220	9	mainlib	2343670	2574302	190817	250562	2432853	644820	522890	174988	392686	3244454	376449	1029206	354001	849415	425665	250186	1408920	762561	447393	1104331	246856	307477	558015	515198
n-Hexyl salicylate	45.463	120.021	57.1	29132599	6259-76-3	C13H18O3	2198	2208	10	mainlib	276494499	16172878	20632193	83425334	17281199	7199102	29418019	9441045	20129991	16029367	29610976	20710587	11405020	7753388	14144708	139815719	57448580	9042094	11837732	17660469	295171256	20530441	9884117	33176535
Butyrolactone	30.174	85.0284	11.3	6079202	96-48-0	C4H6O2	1621	1632	11	ias centrelab flavor	11989168	6118074	723933	695743	3677638	4141529	1134586	528942	986105	7168113	844076	1921825	769652	1512183	980918	760132	2047699	1100901	1322098	1841219	644358	790146	1141840	950495
2H-Pyran-2-one, tetrahydro-	35.29	41.0384	17.2	6054063	542-28-9	C5H8O2	1796	1784	12	mainlib	55243848	56200874	5209077	4304787	30405345	16273076	24987075	3178764	6181175	24262157	6966333	10089852	10831127	9051101	6467625	5573958	11647651	12902104	10915198	9747559	32602067	54068634	1	8401401
Benzoic acid, 2-hydroxy-, butyl ester	40.373	120.021	7.4	2703332	2052-14-4	C11H14O3	1988	1976	12	mainlib	21081517	831516	232267	236031	600384	799047	287947	234484	180069	257501	611961	10471985	489753	13370060	3645128	298030	748333	676600	351691	2630767	433578	440671	206469	3040605
Undecanoic acid, methyl ester	32.112	87.044	32	1014209	1731-86-8	C12H24O2	1686	1704	18	wiley9	2765279	8892549	1	1531901	10692373	3740154	1	1	1308610	5722774	1	1	1	1	1236499	727138	1	1	1	1447247	1	1	1	1
Hydrocoumarin	47.056	120.057	57.9	2247134	119-84-6	C9H8O2	2267	2286	19	mainlib	13014586	7624229	2072670	1402120	4770180	3260601	2168004	2155256	1178427	904236	1597475	4681534	1677825	5400670	2119901	1797176	1469401	1777745	2041214	1680965	1085003	1081690	1632159	1688034
Butyl benzoate	36.79	105.033	30	1562924	136-60-7	C11H14O2	1851	1871	20	mainlib	16527252	2840421	800301	756859	1789256	2293702	728239	725898	955054	1653043	1175253	7881107	1174795	8319517	4116151	896044	2316802	1256359	1205994	3718649	945245	1082020	594028	3567897
Benzoic acid, 2-hydroxy-, pentyl ester	42.962	120.02	17.2	1084787	2050-08-0	C12H16O3	2093	2072	21	mainlib	8739656	852759	1125265	14350665	1388478	762356	927231	706785	1363641	742925	1191809	1226722	1767092	971285	638692	5863119	2129096	725611	740600	721996	7402754	3508656	534421	1106099
Hexadecanoic acid, methyl ester	45.409	74.0362	29	22932839	112-39-0	C17H34O2	2196	2222	26	ias centrelab flavor	9486647	9458391	5176877	3155044	15659358	5330326	5096511	4338110	5280002	4354010	6288285	7240273	5080049	3842611	4725249	6689271	10300877	7357831	6634868	10926096	22488323	20110078	5156106	4766607
Benzoic acid, 2-hydroxy-, methyl ester	34.485	120.021	4.1	1865606	119-36-8	C8H8O3	1768	1796	28	ias centrelab flavor	5588031	5557675	830008	1116724	2990302	2424862	1362063	917612	942174	2343656	995134	2385600	1025034	2353875	1222807	1331362	1541818	1258373	2125465	1893244	1309317	1562694	1346076	1433452
Dimethyl phthalate	47.204	163.039	61.7	18515266	131-11-3	C10H10O4	2274	2303	29	mainlib	198539545	33905103	22838155	33830308	33525948	45453081	31591176	22354151	27322937	21104610	22409322	26072469	21227995	23636410	27919392	47533566	31239904	24775339	37575063	73735329	147820556	49151731	34069409	33951069
2-Propenoic acid, butyl ester	15.229	55.0179	38.5	742298	141-32-2	C7H12O2	1161	1193	32	mainlib	8710378	1058604	236752	258718	867278	888193	285523	261750	224946	1907402	866511	3517785	768371	2723500	1376918	386542	1306332	664474	587852	3740522	303038	402464	372503	1715569
1,2,3-Propanetricarboxylic acid, 2-hydroxy-, triethyl ester	50.609	157.049	8	951423	77-93-0	C12H20O7	2427	2461	34	wiley9	1207986	11248478	1270252	814948	907982	992123	918979	587141	465867	535899	772407	872642	852348	1039400	911674	1824238	1127266	1101562	1177041	893586	899367	867455	803299	1251166
Citronellyl acetate	30.29	95.0855	4.5	449610	150-84-5	C12H22O2	1625	1660	35	ias centrelab flavor	1	1	1	705773	1	1136037	482543	1	651901	1128952	1	872461	714107	1	698425	786833	1	452128	1248115	1257481	1055215	1	1	1
2-Furancarboxylic acid, propyl ester	31.181	95.0128	56.5	1489034	615-10-1	C8H10O3	1654	1698	44	mainlib	29592029	2237699	283396	363449	1176538	1826796	337806	347553	173666	259881	1643847	12373953	1219827	12001827	5120317	245440	3171385	1897309	402423	7439645	356225	522010	235106	4795522
Benzoic acid, 2-hydroxy-, heptyl ester	47.438	120.02	0.8	59934186	6259-77-4	C14H20O3	2284	2332	48	mainlib	162220551	137180784	40397848	24176532	84970224	180460750	28875416	20766606	39351624	22710113	331559697	33117248	35166557	15427387	99159067	286392006	175968421	159972741	329704345	57434958	91579222	50874226	39171926	18898333
Benzoic acid, hexyl ester	43.662	123.044	2.6	5736602	6789-88-4	C13H18O2	2122	2073	49	mainlib	562578	11323753	2041374	34717706	31612365	297734	12098600	1806047	5525870	9153369	41498935	365841	44910203	533654	20226999	435454	55942571	168589008	16197461	69819691	4454816	6222293	105110	203959
2(3H)-Furanone, 5-ethyldihydro-	33.606	85.0284	32.7	1628063	695-06-7	C6H10O2	1737	1723	14	ias centrelab flavor	12461964	24245561	1438524	1088238	17755703	7999929	4060989	945885	2306540	11930012	2047778	2568411	2051286	1736204	1173575	1325738	4552628	3195310	2333801	2360355	1157761	1595672	3815003	1630470
2(3H)-Furanone, dihydro-5-propyl-	35.192	85.0284	24.9	6152180	105-21-5	C7H12O2	1792	1817	25	ias centrelab flavor	70026961	79511141	5341256	4873242	58291150	33147121	12381687	4091740	7261259	33214303	8048000	11919539	7434201	11013413	5125582	5536216	16155256	11836574	10432186	8052652	4271428	5812471	11094808	5879231
2(3H)-Furanone, 5-butyldihydro-	38.209	85.0284	54.4	7439526	104-50-7	C8H14O2	1904	1910	6	wiley9	86985873	97538699	7347847	7176556	76792508	36597865	17708838	6111993	10656589	22285196	11253828	17563859	10341812	16828307	8692031	8181446	20529055	18350471	12377426	11663111	6372125	7542131	15187518	9205668
TRANS-METHYL DIHYDROJASMONATE	46.917	153.127	43.3	10389894	24851-98-7	C13H22O3	2261	2264	3	wiley9	3544556	3688769	825372	5729521	5938074	1328891	1011739	652295	1904663	788543	1655502	859319	3105419	634150	526072	5476908	717220	1299626	1571495	953829	4368650	1552190	577725	535597
Isopropyl myristate	41.131	61.0283	34	228343012	110-27-0	C17H34O2	2019	2027	8	mainlib	44579967	34306263	3524244	1855020	11125191	2706448	39134491	13800115	146166099	8875057	21244663	81392941	10496110	6273268	6651033	38455681	14250627	3134451	20341613	15140240	37475464	7242539	1614687	4229880
Benzoic acid, heptyl ester	45.056	123.044	7.8	21879935	7155-12-6	C14H20O2	2181	2176	5	mainlib	19780488	4769589	64571977	45006613	2290810	4907262	5620969	8232202	26738959	69059148	2639436	81862392	7567103	14993231	2079046	89465780	912643652	29064500	119944545	8393462	14247942	3201990	5090489	5284229
Naphthalene, 2-ethyl-	39.622	141.07	1.2	1504229	939-27-5	C12H12	1960	1960	0	mainlib	4580312	1925017	788694	1071306	1747227	1877561	1332868	842152	1843750	1540152	948236	1320547	960193	853880	877174	1218293	1007891	937671	1405607	2181264	2630815	1315344	855716	1357300
1-Propanone, 1-(2-furanyl)-	28.446	95.0128	10	530027	3194-15-8	C7H8O2	1565	1563	2	mainlib	4241998	4550927	809792	886136	3078292	2948345	1050368	776399	769022	4399306	854307	1458969	787829	1286637	799235	1104297	1945896	42866	2080563	1774766	17831	1012599	914218	923599
2-Acetyl-5-methylfuran	29.657	109.028	18.4	2055089	1193-79-9	C7H8O2	1603	1606	3	mainlib	18466597	10205465	1714178	1616624	11410789	7554716	1920747	1322072	1902894	17011139	1495100	3949402	1544490	3187669	1648333	1648077	8486097	4139729	3139273	3041784	1612378	1830589	1845984	1607647
Pyrazine, methyl-	18.334	100.052	10.1	335278	109-08-0	C5H6N2	1263	1266	3	ias centrelab flavor	272083	587474	46408	7413	383630	22076	5175	33271	73297	55342	49171	90407	62482	4320	37552	8077	233400	117253	121465	123943	39275	58591	116311	62061
Pyridine, 2,4,6-trimethyl-	21.821	121.089	18.2	393598	108-75-8	C8H11N	1366	1371	5	mainlib	5062105	949965	539384	655465	3387	1934391	7041	520560	1777907	3152561	6141881	10471	538143	12189	880926	1251220	1410605	396977	93113	6629221	1536395	43564	30889	56080
.sigma.-Cadinene	34.027	119.086	12.2	2612964	483-76-1	C15H24	1752	1758	6	ias centrelab flavor	1191433	1485522	916194	1306129	1017066	1424179	974748	1367584	1195590	957993	1480468	1603624	1347284	1338109	1609371	1258897	1124265	1141631	4110750	1919689	2568147	1710940	993982	1467548
Indane	22.075	117.07	44.9	833080	496-11-7	C9H10	1373	1365	8	mainlib	1520925	1543291	689702	1627362	1505007	1348122	1647926	755885	988340	2947295	784980	1461533	827513	1537260	1461076	1410789	2259832	1857305	1416497	2068496	1325653	1447534	1366438	1560500
2-n-Heptylfuran	24.011	81.0335	42.8	537473	3777-71-7	C11H18O	1429	1421	8	mainlib	2267116	4724763	532374	575090	4791159	649031	657852	464062	649397	3311697	714146	1028947	543858	1241385	318237	152801	722148	963147	300351	470012	192235	175550	203377	218738
Naphthalene	33.596	128.062	83.8	14504826	91-20-3	C10H8	1736	1745	9	wiley9	37736635	35465619	18537228	35082261	37435747	34299716	39887162	24968069	34085693	55958056	26056124	38969086	24559454	35004869	32869099	33664778	40731132	40005006	42916448	51236119	38679460	43953751	31874459	39852368
Pyridine, 2-methyl-	16.615	93.0573	53.6	1146154	109-06-8	C6H7N	1209	1219	10	mainlib	14172819	5839485	1083666	1447444	8347191	4794767	2616765	1001639	2488092	12952800	2513457	3671721	1375062	2145351	1679414	1948455	3617499	1822669	4610332	2902970	2140916	2838622	2166590	2551883
Naphthalene, 2,3-dimethyl-	40.598	156.093	14.1	1255871	581-40-8	C12H12	1996	2008	12	mainlib	4449439	2343477	831035	1092666	1979103	1848359	1281791	929526	1439570	1531990	1056454	1422190	986407	1109090	979269	1307810	1258341	1123390	1572167	2353119	2723739	1585606	983819	1228567
Benzofuran, 2-methyl-	29.222	131.049	10.8	891121	4265-25-2	C9H8O	1589	1576	13	mainlib	5616892	6571075	1159405	1153258	5705690	2339761	1628026	1123267	1242917	5853712	1505117	2847782	1233693	2760284	1296707	1229445	3589514	4232711	2201102	2456938	1148128	1147844	1453819	1377945
Pyridine, 2-pentyl-	28.437	93.0574	14.6	526856	2294-76-0	C10H15N	1565	1578	13	ias centrelab flavor	4411708	3850815	531955	642528	5247850	1598126	1311190	511329	1198593	1357072	1162974	1723594	785644	1331436	844258	709387	1596091	1161643	1120967	1046377	627629	839621	1052951	1044610
Furan, 2-pentyl-	17.145	81.0335	98.5	22719921	3777-69-3	C9H14O	1226	1241	15	ias centrelab flavor	28574599	10471917	60169097	41393237	14114167	32203602	52386156	33715429	40086230	51470860	59748135	31449342	55757548	25226145	44682092	56211240	43850156	30962189	95570149	24156629	15309359	74281949	7013155	16943670
Indole, 3-methyl-	51.553	94.0287	3.3	534310	83-34-1	C9H9N	2468	2492	24	mainlib	1347199	203177	262590	2441499	42322	157392	318365	842852	283089	990223	1134222	311876	191125	208366	250188	182549	83379	180473	22733	743808	672344	198553	215833	254911
Indole	50.458	117.057	3.5	14679189	120-72-9	C8H7N	2420	2445	25	mainlib	8670278	10984823	8837232	7951472	8532542	7428380	151912	236498	6944989	205318	138119	5812907	48022	149940	114472	167053	63542	94774	83694	99189	86425	83092	36137	54283
Benzofuran, 2,3-dihydro-	49.125	91.0542	1.1	12786179	496-16-2	C8H8O	2361	2389	28	mainlib	3840876	24303636	1226556	1419573	803922	4479789	11011374	3582501	1066683	7929468	671757	1015086	12437591	4067472	977548	11625153	984995	15422502	13431274	962135	8650974	37829006	246624	9429743
Naphthalene, 2-chloro-	41.182	162.023	2.8	3966770	91-58-7	C10H7Cl	2021	1990	31	mainlib	10524201	24112576	6547389	5391579	31991690	21634564	4985596	6538574	4785949	6742280	6734666	5133543	6455537	4983428	7001585	5456084	12023813	9083557	8712277	9151503	7320456	8539424	4255607	7539235
Benzothiazole	39.265	135.014	62.3	3981264	95-16-9	C7H5NS	1945	1981	36	ias centrelab flavor	19915674	23838086	5229479	7438955	11073142	19599344	6872428	5966231	7445031	15549478	6167736	8934305	6996242	7364091	6813046	7764841	7878849	7566870	13674551	10352527	8805769	10823820	6129467	7980598
Pyridine, 3-methyl-	19.321	93.0573	20.5	2032011	108-99-6	C6H7N	1295	1292	3	mainlib	32126721	11344971	2730263	1680098	9607613	4295208	2010571	2324411	2049653	21694017	1898594	4131231	1526193	4259394	2048540	2144842	5064024	3783975	4117743	3982431	1986808	2326036	1705553	2469178
1,4:3,6-Dianhydro-alpha-D-glucopyranose	49.238	98.0363	2.6	5371906	4451-30-3	C6H8O4	2367	2394	27	mainlib	2594846	641769	2133250	1839966	1921099	2999180	1608046	1425413	1217452	1536306	1317238	1642862	1430719	1600791	1807077	1403962	1354014	1590265	1480540	1322492	1383275	1120801	1227675	1386573
2-Cyclopenten-1-one, 2-methyl-	21.915	96.057	10.2	1573213	1120-73-6	C6H8O	1368	1367	1	mainlib	5787377	8711461	1053184	965317	7323411	3788273	2002708	961619	1629201	13337577	1194625	1988176	1107342	1646982	1143693	1375312	4111554	2101245	2464801	2695483	1152172	150199	2002194	1472568
4-Cyclopentene-1,3-dione	28.8	96.0205	22.6	1811570	930-60-9	C5H4O2	1576	1573	3	mainlib	5867686	8148907	2226378	2082227	7613849	7006297	2333889	2180715	2354463	14453404	2461103	2855302	2165102	2239366	2217695	2941205	3394032	168888	4963895	4559409	2360188	2682670	246779	2541478
Acetophenone, 4'-hydroxy-	35.201	121.028	15.6	2908214	99-93-4	C8H8O2	1793	1788	5	mainlib	26880414	24557205	4987769	3310466	17065405	12423710	4611355	4383834	2905598	11539830	3348681	9100887	3642022	8562932	3642275	3876535	7908568	5099092	6886789	5785737	3274911	3907967	4546739	4110062
Furyl hydroxymethyl ketone	40.386	95.0128	39.8	3767739	17678-19-2	C6H6O3	1988	1995	7	mainlib	20040112	17254544	15060925	13766228	14886539	15218884	12510752	13479678	12768475	13989971	12013941	9821500	9541203	9798651	10076517	10121042	9496483	10017213	10454067	9181299	9108618	9109124	8232178	8349578
Tonalid	49.54	243.174	11.6	3321355	21145-77-7	C18H26O	2380	2373	7	mainlib	8013301	1394924	816209	1508842	1667616	751646	1731011	823324	836938	603356	1294301	1025960	1447833	1762350	678676	4236558	3189829	586175	2502434	2385242	8614396	1306807	507607	1234595
1,2-Cyclopentanedione	33.974	70.0414	3.3	11744350	3008-40-0	C5H6O2	1750	1742	8	mainlib	34536371	1322197	36745297	34221851	494351	31523119	28339552	29756114	30652040	28114940	28387324	23366213	22894883	24029656	24380581	24654557	22760011	23623805	24122596	22238342	21187829	23245946	21459148	21613235
2-Decanone	25.945	43.0178	50.8	12500103	693-54-9	C10H20O	1486	1494	8	ias centrelab flavor	22677883	54334937	3168543	2928227	47123489	11934516	7113779	2443180	4782085	29166416	6601994	9245443	5794117	7759269	3502149	2974908	21277064	11351926	7604718	9901563	3104833	4300067	7022640	4272525
5-Nonanone	20.428	85.0648	7.1	891634	502-56-7	C9H18O	1326	1334	8	wiley9	483725	624224	243941	316212	588611	627210	393267	168138	697907	766706	552648	356571	283625	383650	536252	388453	826319	673101	744281	258913	158382	639279	218141	238380
2-Cyclohexen-1-one	24.17	68.0257	48.8	2037822	930-68-7	C6H8O	1434	1425	9	mainlib	9127149	14516837	1436589	1403176	10319033	7755044	2759043	1623198	1947584	16551733	1795269	3034662	1741598	2604160	1371675	1903346	4966942	2742642	4617428	3458455	1458998	1885667	2877728	1704511
2-Octanone	19.013	59.0491	57.4	7930910	111-13-7	C8H16O	1284	1293	9	ias centrelab flavor	2479455	4762087	366831	422381	4368749	1539856	790323	305700	611085	7838356	732865	1005590	599239	852378	524295	590049	2604998	1359573	1205125	1590488	406961	711125	942353	666898
2-Cyclopenten-1-one, 3-methyl-	26.842	96.057	42	2164468	2758-18-1	C6H8O	1514	1504	10	mainlib	11947184	10422126	1503645	1320466	8882449	7005882	1945565	1231480	1665082	12386091	1632165	2658740	1495750	2171588	1410894	1458851	3962457	2279151	2567312	3003520	1214992	1572485	1877849	1676333
Benzofuran	26.356	118.041	13.3	1205824	271-89-6	C8H6O	1499	1489	10	mainlib	6219161	22984	46817	64241	5997617	16812	33226	1327919	1115162	9590734	1455198	2655205	1420001	2452460	1446951	1558679	3243129	2425560	2791322	3173656	1128800	37480	52480	16676
6-Methyl-5-hepten-2-one	20.734	93.0699	97.7	41945647	110-93-0	C8H14O	1335	1346	11	ias centrelab flavor	32601087	8970119	20502049	22432932	17592320	22694686	41668974	16781333	38476832	34265833	33069032	29553832	22998875	12819893	37939614	60237935	49805132	53825657	74739280	30203942	56809221	21435261	22697525	19943677
2-Nonanone	22.539	43.0178	89.5	10844027	821-55-6	C9H18O	1386	1397	11	ias centrelab flavor	18955767	43062400	3114707	3541479	41616854	10988003	6763774	2641456	4879041	46222689	5619090	8176866	5142243	7157994	3355425	3377995	20972268	11004940	8498113	11124097	3069999	4121653	6986439	4218050
2-Heptanone, 6-methyl-	17.378	43.0178	77.3	18108642	928-68-7	C8H16O	1233	1245	12	ias centrelab flavor	24682675	66602693	4575016	4399604	57108572	16477214	12882947	3625056	8479772	108344372	9751174	10568766	8344934	7930946	5740795	6590204	27864929	14662436	13808076	22165817	4854873	7013919	14366338	8496075
4-Octanone	16.997	57.0699	4.9	367813	589-63-9	C8H16O	1221	1234	13	mainlib	524814	940978	1	157581	896318	538092	302703	1	252692	1528815	288818	1	1	220204	201166	1	738268	417251	283271	1	1	283677	1	1
3-Penten-2-one	13.633	69.0335	12.9	1148833	625-33-2	C5H8O	1105	1124	19	ias centrelab flavor	5332435	4977630	1434321	954718	4948022	4043525	1414270	1238005	1406171	9891166	1267417	2453011	1178788	1702308	1533405	1777624	4253603	2268466	2695298	3602469	1488759	1915668	1686715	2073117
2-Heptanone	15.483	43.0178	83.9	5993369	110-43-0	C7H14O	1170	1190	20	ias centrelab flavor	14543066	25639310	2443470	3041974	22266638	9220098	4896932	2081600	3931096	54475408	4863574	6602446	4034339	4838514	3023786	4125994	15786651	7329221	8162795	9352988	2672492	4741722	5461574	4521153
Ethanone, 1-(2-furanyl)-	26.237	95.0127	6.9	5123880	1192-62-7	C6H6O2	1495	1518	23	ias centrelab flavor	33757587	36134738	13684741	13369073	30999349	28241750	13820854	12198023	12901717	50529106	12491668	14452371	11393288	13243538	11707125	13234815	22044275	16664944	19721055	19819655	11526809	12053939	12192389	11640773
5,9-Undecadien-2-one, 6,10-dimethyl-, (Z)-	36.404	43.0178	77.8	130469955	3879-26-3	C13H22O	1837	1863	26	ias centrelab flavor	79835707	12548663	31347848	35224266	39363332	32329133	56935149	23870885	65286577	35937295	55257729	66931858	44679037	22835774	57466074	81607444	60359637	62970871	98950951	56662187	116951141	54865211	26618995	32033892
2-Cyclopenten-1-one, 2-hydroxy-3-methyl-	35.555	112.052	40.5	1176852	80-71-7	C6H8O2	1805	1833	28	ias centrelab flavor	8900612	7959723	4991160	4209798	8046847	5272523	4153975	3797874	3833862	7145721	3442924	3028746	2994031	3523057	2833041	2975085	3167992	3019628	3204750	157278	2757938	152420	2926460	2730087
2-Pyrrolidinone	40.988	84.0444	20.9	3658085	616-45-5	C4H7NO	2013	2043	30	ias centrelab flavor	13769244	16603943	5296737	3966482	32588712	4619389	4264743	4162270	3869571	21173663	6027772	9270556	4118574	6446666	5310461	3932844	6021215	6848846	5007256	6806034	2992263	5397268	2991591	5664825
1H-Inden-1-one, 2,3-dihydro-	40.801	132.057	65.4	1855535	83-33-0	C9H8O	2005	1969	36	mainlib	8156701	7820284	1927677	1752298	5950594	5616000	1997811	1738309	1942249	2956917	1719461	2396951	1793517	2319372	1702665	1844000	2080182	1804877	2546901	1993404	1533188	1685724	1731284	2090846
2-Undecanone	29.201	43.0178	36.2	17885204	112-12-9	C11H22O	1588	1598	10	wiley9	28643545	64693123	3762930	5998683	59714459	15244574	8808143	3322170	6110027	14850673	8438847	10216064	14543091	9346649	4631682	4098418	19072114	15677778	7759315	8933818	4280061	4812364	7311193	5422478
2-Pyrrolidinone, 1-methyl-	31.455	98.06	23	959743	872-50-4	C5H9NO	1664	1665	1	wiley9	11731261	3666115	709681	495076	3118917	2383534	691462	695800	548336	2460396	42309	997212	527870	1080844	620248	749223	1181861	1447190	988050	1779972	1847839	771297	1144134	992902
2(5H)-Furanone	33.754	55.0179	50.4	6420261	497-23-4	C4H4O2	1742	1742	0	mainlib	64101994	47757218	22818483	14583064	37646207	45997567	10979680	13533599	13570260	57033477	11676268	13014691	9530542	10745120	11426603	13797945	16568460	12360182	23302084	16424294	9321273	10937953	11649049	10278495
2-Pentadecanone	40.737	43.0178	20.4	12669800	2345-28-0	C15H30O	2003	2019	16	wiley9	14265298	32838734	4799263	4326523	26655916	10637252	10690724	4500481	6840175	1821012	10146678	8730390	8181852	9068518	6373126	5517044	10641100	13061784	6430191	8288788	7167906	5215132	7826281	6613438
2(3H)-Furanone, 5-acetyldihydro-	41.066	85.0284	6.3	8729819	29393-32-6	C6H8O3	2016	2026	10	mainlib	79675207	93815473	10074346	9040753	79197491	33673099	20357005	8110881	13553610	12355366	14383055	20030286	12626703	19471515	9919628	10722704	23192047	22199005	13821075	12004087	8071752	9423701	14914086	10413406
dl-Limonene	16.138	67.0542	24.3	1400854	138-86-3	C10H16	1193	1200	7	ias centrelab flavor	707066	563917	441991	807302	502499	686677	744126	528593	577583	1102049	546545	769847	599140	645562	785191	769453	795927	720792	952391	1267826	1258827	928807	549296	911701
Nonane, 1-chloro-	21.402	91.0309	3.2	1495567	2473-01-0	C9H19Cl	1354	1364	10	mainlib	2055844	2133814	669335	883807	1724646	1729098	1004211	653777	1643169	2372958	977450	726376	791939	866671	1948022	1150474	2509519	1248657	1683848	1513855	770061	1010638	577551	1044678
Dimethyl sulfone	37.554	78.9848	22.1	1246823	67-71-0	C2H6O2S	1880	1903	23	ias centrelab flavor	8183829	3541587	1516434	2849515	2840270	6562879	2371969	1500114	1494008	3505214	1359705	6757195	1811630	2178090	3218215	2343165	2376364	1798434	3555673	2932808	9125035	3077980	3231634	4667698
Propane, 2-nitro-	13.567	43.0542	10.4	733154	79-46-9	C3H7NO2	1102	1119	17	mainlib	3327877	3585812	967254	451659	2696928	1432447	758412	666027	568821	5388244	584970	1410179	661097	1662454	635074	640970	3000955	2225459	909243	1813397	529546	600333	955468	913465
Benzene, 2,2-dichlorocyclopropyl-	36.085	151.031	2.4	782606	2415-80-7	C9H8Cl2	1825	1789	36	mainlib	396004	917411	2467	259256	1057058	647274	222930	261935	211679	194198	255983	256856	254646	250548	282230	223183	474564	382355	353061	367309	301877	335464	176954	1698
Propanoic acid	27.039	73.0284	97.8	7340604	1979-09-04	C3H6O2	1520	1561	41	ias centrelab flavor	32192108	16264918	15351548	16816756	31085656	23382927	19152101	13338317	17990705	33344886	19554209	23689467	17069077	16798690	15679848	18443911	19720583	16785443	16315343	18407948	20149687	18751943	13635685	17098619
Formic acid	26.206	44.9971	7.9	11885119	64-18-6	CH2O2	1496	1503	7	mainlib	6804277	1696681	7344965	12325270	5166071	6546975	33119072	4939298	17228048	7278195	35638418	27309464	13379205	16570613	11969774	25403900	18109887	9137114	24931951	14583862	29540569	78673042	1958755	16976170
2-Butenoic acid, (E)-	33.991	68.0257	5.8	2873491	107-93-7	C4H6O2	1750	1742	8	mainlib	15858984	5886255	5648733	4052361	12195470	9301200	5780855	3528637	4536019	18680623	4030325	10720349	4139608	6477753	5246344	5299141	7234763	4690500	6163917	6303248	6132773	7600852	5354470	7169589
2-Butenoic acid, 3-methyl-	34.666	82.0413	1.3	1929010	541-47-9	C5H8O2	1774	1782	8	mainlib	9306436	10000741	1496678	1203058	10204701	4370355	3453321	771986	1699395	15994533	1392435	3319901	1361234	1989757	948699	1418584	3451765	2141929	1907054	1916724	1332054	1842222	3785898	1689786
Benzoic acid	50.029	105.033	39.8	76145411	65-85-0	C7H6O2	2403	2412	9	mainlib	746491393	238635326	145592235	109966473	240508151	278069165	134823077	110345398	62343556	183009639	99051264	519607393	121432786	316230824	167844859	155412673	159019188	201692887	128434043	155913300	223175074	195958870	123106348	194066373
Acetic acid	24.28	43.0178	84.2	51861740	64-19-7	C2H4O2	1437	1449	12	mainlib	251689884	47993417	187326718	186611641	249038678	170635907	209959466	100584555	165571233	172695296	225422048	282887613	206665582	210924447	144357382	231444702	230274496	194526353	201974467	227563664	255985574	288128662	146522172	203114046
Pentanoic acid	32.949	60.0206	9.9	5419280	109-52-4	C5H10O2	1714	1733	19	mainlib	33218429	25859355	1	5740054	25839060	17575594	10230625	1	7721226	41676649	5740432	14366277	6426927	9760336	5314927	6879695	13261597	7962701	9872570	8137008	6359333	10540771	13541523	9158324
Butanoic acid	29.761	73.0284	17.1	6428586	107-92-6	C4H8O2	1606	1625	19	ias centrelab flavor	33006335	9292647	2330082	4569832	10839718	10820404	6149324	2801520	5212798	19697505	4152142	15230784	4748225	9471600	7318841	5889943	9140785	7044122	7114696	10475222	6499887	6594963	1	8950050
Butanoic acid, 3-methyl-	30.996	60.0206	62	18231863	503-74-2	C5H10O2	1648	1689	41	ias centrelab flavor	78066184	83478570	1	10700071	96204799	36825039	38193112	7870267	20041581	150770435	15282766	33018660	14515433	21344459	9687135	14973371	31717367	23037752	17530314	23517504	13285986	22452427	33886674	17576349
Benzeneacetic acid	53.001	91.0543	25.3	5099942	103-82-2	C8H8O2	2524	2565	41	mainlib	69005880	23762636	24832791	18506969	25486635	13538830	10284048	14945051	12350478	9985488	11557498	64935758	11454113	46166463	16771197	11283105	23559073	33016295	8337672	28441675	11973382	9269487	14454746	21838055
Heptanoic acid	38.735	73.0284	17.2	11279756	111-14-8	C7H14O2	1924	1970	46	ias centrelab flavor	46247092	48729315	8362575	9770313	35617846	35345860	17952660	6274935	12794866	37684315	9454706	18106081	12605260	10334322	143078	11301630	16615396	12376831	15715138	12499218	9813377	13502828	14178968	12219818
Hexanoic acid	35.913	73.0284	30.9	12338780	142-62-1	C6H12O2	1818	1864	46	ias centrelab flavor	53775626	57579147	1	6142207	25366523	26949933	40790444	4129996	8090899	41894573	6607363	13014990	7843301	7209192	6212629	8604673	12506112	10721675	12974217	11040585	13978823	16831876	1	7569566
Octanoic acid	41.433	60.0206	19.5	22027020	124-07-2	C8H16O2	2030	2077	47	ias centrelab flavor	36567569	21447444	5860053	7092857	32163656	29040202	9211900	2510696	15589693	15647518	11112354	14206887	7908453	11926464	18436812	25544078	18372738	14573021	16754615	21898929	10303598	8004244	1	9367338
Decanoic acid	46.387	87.044	75.9	118176151	334-48-5	C10H20O2	2239	2289	50	ias centrelab flavor	135427782	157378419	86583968	11493639	90778564	131318272	102295861	38651673	127393420	71201386	92248766	109878172	58972028	83658302	142453977	194683524	146665488	113164163	130114939	95944719	81911390	188704054	103599261	85776235
2-Propenoic acid	30.035	55.0178	4	7391481	1979-10-07	C3H4O2	1616	1639	23	wiley9	6091325	2604206	10680405	13093461	26474072	14311228	15126776	8294213	12875542	23528397	14268350	24297857	14726336	11279429	12202461	16808915	19677816	12097459	14963095	15745898	26306174	32634813	12505519	21345027
Octanal	19.202	41.0384	71	15403431	124-13-0	C8H16O	1290	1298	8	ias centrelab flavor	17279155	20435103	6357756	6314925	18970721	15384123	7806507	4028682	13599993	32731033	7627055	11003006	6949899	10742381	16687588	15796848	23654398	17929147	15320451	11539051	7041093	14785916	10672990	10274703
Benzaldehyde, 2-hydroxy-	31.715	121.028	86.5	7083813	1990-02-08	C7H6O2	1672	1672	0	mainlib	47552949	44938107	8680003	6181138	32291044	24367765	8311088	7552170	6205852	42006204	7291320	19569311	7398549	18721201	8665859	8010557	18746731	12092346	15136304	18933799	7059089	8808192	9053231	10083201
5-methyl furfural	28.397	110.036	7	8636400	620-02-0	C6H6O2	1564	1570	6	ias centrelab flavor	23860737	21557605	4944884	4616940	13402174	22093498	4806332	4533726	3855706	23763223	4574503	7326568	4458997	6465048	4939505	5989245	11737958	7290218	10647702	12220486	4956369	5808730	4565890	5379915
2-Decenal, (E)-	30.603	83.0491	13.9	2426911	3913-81-3	C10H18O	1635	1644	9	ias centrelab flavor	4537656	6272102	1	422004	6680598	1702764	940969	1	918757	2732495	1	1577516	1	1574441	706194	513145	3460624	2418877	830187	1007178	528210	1	1	1
2-Propenal, 3-phenyl-	41.37	131.049	12.1	1070489	104-55-2	C9H8O	2028	2018	10	ias centrelab flavor	8711652	6177611	1619081	992684	3942625	3125662	963225	1361067	696011	1732746	1013586	1951347	1055613	2008441	1139074	921598	1792170	1977518	1529597	1784040	707303	772328	962738	1135486
Heptanal	15.609	71.0491	35.2	4608494	111-71-7	C7H14O	1174	1184	10	ias centrelab flavor	1019845	2002318	278974	6474	1407892	813476	368805	266695	417110	3359246	336172	515321	432805	441842	388228	371092	1093226	670013	574454	839947	270032	462106	547890	418084
Nonanal	22.728	81.0699	64.3	34625605	124-19-6	C9H18O	1391	1402	11	ias centrelab flavor	2223017	40462336	19898669	15562053	36596215	34766662	16465194	13156744	28361826	55005169	24893529	26634730	22663300	23475893	33728930	30354439	54937740	39851916	35413344	37418810	17414246	32197338	26802797	23347592
(E)-2-Undecenal	33.72	79.0542	31.4	5052159	53448-07-0	C11H20O	1741	1752	11	ias centrelab flavor	5561496	4122944	1	476533	6864446	1606500	543971	458484	1028769	1230783	814231	2032098	394922	1995495	922343	844737	3347206	2511663	749450	788983	752146	599319	1	466136
2-Butenal, 2-ethenyl-	19.999	67.0542	1.5	1163389	20521-42-0	C6H8O	1314	1303	11	mainlib	1990852	3670831	256931	309981	3499931	1594724	643402	232827	562402	6005290	400587	649718	364159	517508	446819	518282	1424359	693210	874594	777704	307480	503732	730250	451488
Benzaldehyde, 4-ethyl-	33.449	133.065	27.9	742087	4748-78-1	C9H10O	1732	1721	11	ias centrelab flavor	5209130	6380995	73019	1	1236087	2750956	62044	343568	1	1675129	1	105672	100794	468294	131975	93966	1	1	794304	178218	125870	109770	98301	114279
DODECANAL	32.517	67.0542	18.8	6101392	112-54-9	C12H24O	1699	1711	12	ias centrelab flavor	5319954	16456724	5167586	3224126	4843954	2778334	3952069	4066768	4647495	2820577	4655247	4449911	4854111	6989976	7023254	6191794	6674863	13012945	6622240	5622625	5067240	4641903	8323298	3828244
2-Octenal	23.936	69.0335	52.8	1815519	2363-89-5	C8H14O	1427	1440	13	ias centrelab flavor	683509	2094541	158012	168107	1225962	570005	357098	132327	202518	1649540	365568	307138	283879	241996	185745	178950	878044	461115	397923	540313	156506	229128	348045	224102
Decanal	26.147	67.0542	67.2	82756340	112-31-2	C10H20O	1493	1508	15	ias centrelab flavor	57025014	70123200	44936148	37535123	64389991	71540068	43875365	27435111	95115252	58212470	52787848	61241515	39929513	67234577	116808391	94009685	119787533	112005373	96918840	51887199	43259943	81844539	51993372	53972567
Benzaldehyde, 3,4-dimethyl-	35.569	133.065	18.7	980712	5973-71-7	C9H10O	1806	1790	16	mainlib	2304117	3923052	714696	873616	2317642	2758295	786934	839294	930073	2311233	1391848	2791629	1081564	1110069	876570	3076721	3427449	1820360	2091794	2319486	1922555	1141208	1798090	1542112
Benzaldehyde	26.966	105.033	43.2	51157362	100-52-7	C7H6O	1518	1541	23	ias centrelab flavor	365409848	309144750	70465663	31936898	158850200	104938187	44554986	55263561	29073215	360555560	47152809	115247461	44342432	97933649	54491460	40353457	263846693	143243254	83949230	215217097	31467484	38917054	52293347	70179360
2-Butenal, 3-methyl-	16.103	84.057	16.2	3836743	107-86-8	C5H8O	1192	1215	23	mainlib	7584758	7054896	1796582	1141135	9124974	3694910	2010123	972752	2921907	19292650	1770522	3443469	1192977	1588829	2861998	3228572	6877690	3152683	3071340	4719406	6116528	3214792	2831829	2442021
5-Acetoxymethyl-2-furaldehyde	44.751	126.031	0.7	2150053	10551-58-3	C8H8O4	2169	2194	25	mainlib	8923081	22361792	3622428	3194175	6071951	10410273	2453039	3943956	1436038	2329713	1451450	3913764	2708304	6406696	4851278	4754281	3096392	4529989	2988825	4207110	3446809	1980804	3229110	4102791
Benzeneacetaldehyde	30.584	91.0541	10.1	1163388	122-78-1	C8H8O	1634	1661	27	ias centrelab flavor	5349132	13081731	3714451	1986654	5474066	3823124	2926721	2972141	3610565	5288710	5469974	6591186	3748383	4963624	3880962	4645160	4863578	6956399	3748819	6561506	4992748	3013354	5221359	3493796
2,5-Furandicarboxaldehyde	39.669	123.008	48	841259	823-82-5	C6H4O3	1961	1991	30	mainlib	1707248	23248446	2067058	914956	1645910	1865815	702021	1613738	10241	884120	18937	23874	17341	2184366	1065752	20954	13078	2665766	28246	1138639	873021	13550	2271883	769526
Octanal, 2-(phenylmethylene)-	48.673	115.054	84.3	59364346	101-86-0	C15H20O	2341	2309	32	wiley9	73859662	27703361	12676492	104211775	41891880	9014376	14145214	7154997	12615321	26100015	18741446	36828293	61145495	10732716	6725972	37458657	21612930	11708880	18794306	22143819	270014294	30517558	8120522	10177930
5-Hydroxymethylfurfural	51.466	126.031	7.5	5891144	67-47-0	C6H6O3	2463	2496	33	ias centrelab flavor	284690	5534375	11747	66715	1428434	16054	808345	91024	25699	8526	26591	993385	25982	2203393	23297	46584	1130607	3417831	38155	26652	38659	347475	97165	126650
1H-Pyrrole-2-carboxaldehyde	40.715	94.0287	20.2	1998162	1003-29-8	C5H5NO	2001	2034	33	ias centrelab flavor	15348641	7108913	1683880	1114875	4106611	6810713	1249893	1229175	1177131	6203642	1307247	2219775	1176622	1392389	1368365	1970727	2742916	1670641	3882878	2208236	2134784	2683537	1210612	2424017
3-Cyclohexene-1-carboxaldehyde	24.873	79.0542	1.7	1178617	100-50-5	C7H10O	1455	1490	35	mainlib	2200901	4079543	457141	602200	4271672	1709889	997704	417425	907484	4864882	719948	1028631	590666	881063	679369	892132	1752132	881332	1405554	1098363	574244	859968	927391	685842
Benzaldehyde, 3-methyl-	29.177	91.0543	28.8	1044622	620-23-5	C8H8O	1588	1626	38	mainlib	2815852	6299081	313927	431082	4673112	1433056	987123	334540	652813	5586641	736727	1109584	593301	994259	436910	457495	2649529	3716415	1163163	1377238	420638	394511	809970	555029
UNDECANAL	29.425	67.0542	61.2	11889701	112-44-7	C11H22O	1595	1604	9	ias centrelab flavor	10430446	35062983	4718231	4637544	19974374	9131593	6766136	4100291	8057438	9064440	6657397	7564904	6353247	9971243	11341211	7514982	15077577	16774835	10682789	8592246	5248325	5937290	7749303	5940140
Benzaldehyde, 2-methyl-	29.94	119.049	58.3	5804008	529-20-4	C8H8O	1612	1632	20	mainlib	13270563	31723874	2672095	2027091	26286268	9163297	5211145	2316864	3923854	34009191	4916408	4981498	3903263	4050914	2816803	2596121	11950797	7438491	5184543	8221438	2261748	2961188	4914024	3603986
Furfural	24.885	95.0128	98.3	29254454	1998-01-01	C5H4O2	1455	1477	22	ias centrelab flavor	205326357	159624481	55308763	49528504	100056789	166843937	47437394	47978494	41311289	181410634	48218655	74748568	51020394	63133242	52720305	116048724	94568283	86684781	179853218	138107535	59915798	61733426	52324075	62465986
Trisulfide, dimethyl	22.391	125.963	48.1	830565	3658-80-8	C2H6S3	1382	1377	5	ias centrelab flavor	4786381	4347212	1013673	99507	734936	3847	54840	575467	430851	6409014	302010	778202	6723	9663	550471	786948	8158	15864	10727	2602038	2190	1701	339936	572612
Phenol, 2-chloro-	36.219	128.002	18	1855151	95-57-8	C6H5ClO	1830	1825	5	mainlib	11912396	13950601	2928271	2064908	8792908	12595502	2292240	2043620	1699488	16142878	2042891	4167888	2981046	2831977	2387994	2496183	5311138	3220458	3793529	3227899	2794149	3464318	2883020	3286994
Butylated Hydroxytoluene	37.922	205.158	10.7	30107174	128-37-0	C15H24O	1893	1909	16	mainlib	71511113	15081464	14582315	14257748	13943844	13498736	14416392	12494973	25313257	14344991	21628361	27930496	12608754	14018453	21633101	18788611	24870020	16385386	39722916	47432689	263915946	21746484	23392325	23912816
2-Methoxy-4-vinylphenol	44.816	135.044	5.5	1265827	7786-61-0	C9H10O2	2171	2188	17	ias centrelab flavor	369130	968078	84331	180213	215962	1900774	601940	60292	63264	152935	752421	586421	2090847	955428	481760	1224539	5520779	670416	781589	621230	660800	36293	541047	43353
Phenol	40.149	94.0412	65.6	37516096	108-95-2	C6H6O	1979	2024	45	ias centrelab flavor	624074442	302681425	73387912	31316176	83899097	175075710	44186467	51089646	25739002	120754242	33395618	88299520	50383829	68943512	43449339	55695480	54899173	42883669	77500059	47346996	56141317	62755511	61250666	49914947
Phenol, 4-methyl-	40.069	108.057	56.4	12129309	106-44-5	C7H8O	1976	2018	42	ias centrelab flavor	38783035	49654266	4176420	2376528	30786928	17184187	7172812	3130225	4570503	39880630	5943981	6631330	4955425	5059038	3253010	3334908	8786669	6382563	4939811	6165324	2833166	3399091	6959821	3866627
Phenol, 2,4-dichloro-	44.612	162.967	1.5	62710116	120-83-2	C6H4Cl2O	2160	2145	15	mainlib	13969293	311456	51784	6604157	38443917	61779515	2649993	6699037	2310548	26742969	3261558	7503879	3901636	2558740	3102682	7452172	4838384	3742327	7355	3338477	7327476	10084239	3719488	3381795
Phenol, 2-methoxy-	36.475	124.052	24.2	2649324	1990-05-01	C7H8O2	1839	1861	22	ias centrelab flavor	14356057	5667892	2310094	1994169	3278963	2744874	1721967	1810306	1430051	3116046	1815074	3872294	1971655	3309885	2066540	2745099	2130845	2218045	2884762	2311152	2371363	1944383	1959007	2066118
Phenol, 2,6-dimethoxy-	46.324	154.062	9.3	2123074	1991-10-01	C8H10O3	2235	2282	47	ias centrelab flavor	9106899	4935907	3109007	1	3431321	2606535	2339762	2478895	1986727	2419219	2091171	4090280	32054	4697046	2488961	2925150	2148197	2282037	2755772	2704690	3307746	33419	39935	2369779
Benzene, (1-pentylheptyl)-	38.587	91.0543	31.3	4043606	2719-62-2	C18H30	1919	1918	1	mainlib	22392301	1327026	4545036	1	3475533	3519144	13946911	2757809	15416102	3633341	4466680	10481296	1	5933449	26873550	10191857	19485788	17775576	12160418	8606236	26490286	20286084	23339411	31453786
Benzonitrile, 2-methyl-	38.386	117.057	17.7	6063214	529-19-1	C8H7N	1911	1912	1	mainlib	60987040	24413468	7121296	2633511	10914016	13316963	3198394	4280214	1933662	13102959	3531622	8545792	3502317	7740636	3125285	2135752	13550427	8886548	4202009	7356155	1807369	2907737	2955506	3985267
Benzene, 1-ethyl-4-methyl-	17.042	105.07	53.3	3876273	622-96-8	C9H12	1222	1226	4	wiley9	6048936	6131491	3505838	8731135	5708770	6534660	9160656	3598096	4865490	12793536	3645726	7105129	3972609	8084604	7880503	7410653	12212256	9873389	6885959	10108404	7113398	7752885	7474051	9219501
Benzene, 1-ethyl-2-methyl-	18.304	105.07	69.6	1955034	611-14-3	C9H12	1262	1258	4	mainlib	2746043	2850305	1512449	3797291	2703166	2890245	3866201	1574083	2131200	5837357	1641328	3195395	1783486	3440733	3410326	3232977	5943922	4510146	3033372	4546685	3025672	3328975	3121843	3752653
o-Cymene	18.583	119.086	42.4	833094	527-84-4	C10H14	1271	1275	4	mainlib	1586236	1467982	770949	1510940	1468088	1274296	1248420	763325	869277	2785608	818772	1358998	855682	1269365	1418485	1469196	1767078	1560658	2022064	1912976	1415348	1379492	1139028	1437662
Mesitylene	17.715	105.07	19.5	4848554	108-67-8	C9H12	1244	1251	7	mainlib	6369914	4795020	2678691	6469852	4561684	5116566	6673142	2759543	3540077	10819937	2890768	6054255	3042575	6453504	6069253	5602911	9817496	7577058	5166966	8618395	5165339	5730857	5340898	6692226
Benzonitrile	29.497	103.042	31.3	2239086	100-47-0	C7H5N	1598	1589	9	mainlib	18710402	14845534	4045757	2832273	8922996	8210440	2688382	3286962	2020966	16144148	2971616	7631275	3026822	7251601	3619267	2981611	12669439	7618750	5607221	8393699	2471084	3150513	3085670	3665158
Benzene, 1-methyl-3-propyl-	19.759	105.07	58.2	716176	1074-43-7	C10H14	1307	1297	10	wiley9	1124270	1111085	564251	1573992	1195602	1211490	1650738	623969	875223	2905969	686506	1310903	724298	1465294	1450075	1346395	2146519	1831866	1340031	2104552	1298248	1437010	1263215	1545294
o-Xylene	15.649	91.0543	89.1	2699734	95-47-6	C8H10	1175	1186	11	mainlib	5174116	6155373	2746761	5817130	5239372	5371599	6054784	3344370	3781152	11807288	3093803	5409964	3307780	5594397	5575345	4952254	9177637	7041193	5587243	9474556	5800708	6182247	5354846	6547974
Styrene	18.103	104.062	10.4	3112118	100-42-5	C8H8	1256	1270	14	ias centrelab flavor	5457026	4803688	2162410	2330653	3568673	4572797	2432906	1905003	1948011	8269734	1788293	3089531	1962018	2782718	2570183	2454211	4554522	3330550	2930258	4118953	2197280	2453681	2489840	3153776
Ethylbenzene	13.623	77.0386	18.6	3245190	100-41-4	C8H10	1105	1129	24	mainlib	677352	350687	211257	337276	373960	310394	377260	179032	254859	601484	263979	393241	176932	289382	388415	496180	591272	440925	435025	512767	487131	430420	305425	372913
Benzene, chloro-	16.597	112.007	80.4	3561143	108-90-7	C6H5Cl	1208	1233	25	wiley9	8729749	17005446	4149511	2963744	13886036	16218412	3529785	3268242	3209806	30016329	3915021	3797903	4284301	2887878	3956825	4638476	12004656	6195973	7531317	8449377	5091326	7752824	4446342	6337380
Benzene, (1-methylethyl)-	16.97	105.07	2.9	1891731	98-82-8	C9H12	1220	1178	42	mainlib	2237082	2302767	1176533	3285352	2410020	2458307	3254946	1339777	1747006	4720306	1365463	2836982	1493341	2878343	2845118	2829191	3927797	3313524	2651813	3834080	2442347	2792715	2635416	2972070
Benzonitrile, 2,6-dichloro-	41.513	170.964	1.9	4875518	1194-65-6	C7H3Cl2N	2034	2084	50	mainlib	18946520	21939477	6777920	5950758	19113770	27660770	4420498	6388838	3005823	6049467	6182277	6213916	6333446	6437118	7082548	5497337	8806618	7259819	9547033	8341729	6502805	7444004	3939148	7329927
p-Xylene	14.15	91.0543	92.6	4311072	106-42-3	C8H10	1123	1138	15	mainlib	9478754	8385589	4249434	8618000	7916114	8073739	8843887	4836214	5368696	19032168	4367444	8136155	4811589	8350209	8087799	7177380	14301343	10575403	8046054	14010834	8415405	8528397	7807858	9495713
p-Cymene	18.475	119.086	18.2	404964	99-87-6	C10H14	1268	1283	15	ias centrelab flavor	482052	525305	244596	649051	505459	498677	676266	245456	334544	1154607	288449	547544	288892	600196	556638	537239	1084604	795992	553964	863718	508612	566359	502181	627334
Benzene, 1,2,3-trimethyl-	20.94	105.07	89.8	3021732	526-73-8	C9H12	1340	1340	0	wiley9	4180690	4385845	2116053	5651644	4452950	4239566	6038073	2328024	3315964	9964276	2463222	4790267	2671518	5304759	5098877	4876727	7992138	6604306	4749136	7376953	4627722	5121923	4771943	5700404
cis-6-Nonenol	32.303	82.0777	1.1	5222528	35854-86-5	C9H18O	1692	1711	19	ias centrelab flavor	9978852	14780331	1844454	1428656	14777343	4060809	2798277	1421838	2045695	1949740	3014392	4234400	2281823	2846441	1586434	2230114	5685870	4055864	2581317	2760623	2303030	2864846	2625558	2665408
Benzenemethanol	36.844	79.0542	81.5	3763476	100-51-6	C7H8O	1853	1880	27	ias centrelab flavor	47331971	18222002	4135465	2713269	7304411	10192635	2187813	4459616	2498521	13201440	2724814	9704663	3672909	3437138	4460959	3351113	4480578	3525142	3998633	6601207	3576162	1995328	1871490	4767750
2-Furanmethanol	30.685	97.0285	32.7	7681279	98-00-0	C5H6O2	1637	1668	31	ias centrelab flavor	21247240	14694751	12345505	12022474	13278938	13691227	11624241	11645190	12611376	18405532	11231500	9191506	9555537	9069911	10108581	10087103	9519513	9970607	10729555	9526150	9553782	9239334	8099772	8580423
2-Furanmethanol, tetrahydro-	27.351	71.0491	16.6	3772845	97-99-4	C5H10O2	1530	1496	34	mainlib	9782286	48589031	2284628	2900665	38217374	6758609	10085472	2144836	5737408	5720661	5934289	4575066	5451226	4235956	3357808	2461451	12431127	9826053	3683062	6250975	2796527	3261389	8020843	4159019
(Z)-5-OCTEN-1-OL	31.118	67.0542	0.5	5162414	64275-73-6	C9H18O	1652	1615	37	ias centrelab flavor	2065425	19586321	1	1525072	5879049	2371965	3841660	1686930	2733596	1625583	2945984	1656164	3091520	2988514	2113773	2483902	3679122	7771851	2990422	3757940	1338818	2577163	5581455	2379347
1-Butanol	14.026	41.0384	64.4	50607402	71-36-3	C4H10O	1117	1150	33	ias centrelab flavor	1067745024	151360716	19412763	16713372	70598858	150490490	19074411	16845875	22240572	156507736	59636862	262548581	55784676	174351145	84722456	27176097	97652980	53476514	42784320	196205247	23933007	37102423	27344040	109622214
1-Dodecanol	39.163	55.0542	3.5	37532853	112-53-8	C12H26O	1941	1969	28	ias centrelab flavor	20829895	11033882	9158349	19902235	35293952	8449960	12906155	7232325	20517231	7033649	8995102	12541682	17666430	8602530	18771107	16152406	10202712	9530192	9660619	21748168	16645704	9897450	12694751	20788697
Formamide, N,N-dibutyl-	34.188	114.091	1.7	81566795	761-65-9	C9H19NO	1758	1757	1	mainlib	104603861	86868858	74458653	110285025	80311172	106716334	79620219	84952739	81783124	74131795	104774916	113200508	106460031	100139898	140368432	126438621	95025249	112428049	265502491	162749928	185957457	152747652	88625405	108032415
Succinimide	50.749	99.0314	29.4	3369727	123-56-8	C4H5NO2	2433	2438	5	mainlib	6965103	10628149	4670881	3581890	32314359	4040740	4656355	4234204	3186271	22636281	4703638	7407910	3841753	7242839	4281857	3262320	5592741	6289968	3494706	4401766	5125979	2943253	3322691	4699215
N,N-Dimethylacetamide	23.043	87.0678	36.9	1076927	127-19-5	C4H9NO	1400	1414	14	mainlib	10533103	3652242	951006	687280	3166640	3063659	606339	619639	464673	4001096	431819	1243085	538803	1584816	693336	622809	2148759	2020122	1008048	1547434	494731	648637	843275	770623
Acetamide	33.43	44.0131	89.4	21169806	60-35-5	C2H5NO	1731	1764	33	mainlib	150953824	74147718	22701467	14322844	181706248	49649609	19127266	18881887	19009095	345159961	18727543	37174247	14224060	24923328	19209851	22294223	24312283	17160081	44309351	28858146	14744637	20900910	14513560	22393797
Formamide, N,N-dimethyl-	20.482	73.0522	63	7093148	1968-12-02	C3H7NO	1328	1326	2	mainlib	43621989	34444556	6215707	9623724	27135807	28023366	9432744	5635083	6677732	52337846	4668602	10507157	5289822	9403045	9168489	8499219	21034270	13596677	13035347	19453186	8920558	11306961	11888201	11437776
Formamide	34.094	45.0211	51.3	6310608	1975-12-07	CH3NO	1754	1782	28	mainlib	33376478	19222113	6168316	5742873	37916100	18154527	8764378	4759436	8841097	112923260	8306472	12887425	4382546	4823997	7264803	8130663	10322312	5186116	12935296	8274893	8480287	17268318	3667261	9407226
2,4-Heptadienal, 2,4-dimethyl-	29.038	109.065	18.1	1097791	42452-48-2	C9H14O	1583	1584	1	ias centrelab flavor	7268735	3849894	1245758	803812	7402337	2086887	965196	659904	1495992	10550590	1277866	1957455	775689	1019697	1831016	2299801	3922769	2208862	1979846	2551108	2940798	1907870	1287489	1203104
5-Oxotetrahydrofuran-2-carboxylic acid, ethyl ester	46.508	85.0284	2	5637303	1126-51-8	C7H10O4	2244	2241	3	mainlib	22644015	55135831	6683109	11563112	43782291	13385370	19433363	5765039	11346039	2881793	12008622	13846775	21714357	15592559	7952590	6755337	14086277	18137960	7851126	8829370	6295922	5978513	11255879	8119887
Pyridine, 3-(1-methyl-2-pyrrolidinyl)-, (S)-	36.923	84.0808	6.3	775795	1954-11-05	C10H14N2	1856	1863	7	wiley9	1868980	1489436	1049730	1136168	2554635	1758785	1121467	900068	846937	2509200	1155142	1308461	1175803	1019868	1089587	2265211	2921749	72521	3656131	1354571	1672898	1612875	1134313	3597747
Acetonitrile, (dimethylamino)-	17.293	83.0603	61.7	4508597	926-64-7	C4H8N2	1230	1243	13	mainlib	14795471	20776750	1387292	227898	57974412	18851335	602353	668607	3734029	114030804	265847	1680751	2086	433628	257539	981832	4185502	1007614	7060096	2275863	419440	2233632	1520315	836131
Cyclohexene, 3-methyl-6-(1-methylethyl)-	13.968	81.0699	8.2	1265099	5256-65-5	C10H18	1117	1091	26	mainlib	5695617	16203698	1054748	849095	11343007	3762528	2635683	799062	142402	25153058	1700555	2228713	1635321	1697439	1092936	306560	5650239	3093347	2208557	225534	1664501	318666	3329869	1642914
